# Supplementary material for: Predicting sepsis severity at first clinical presentation: The role of endotypes and mechanistic signatures
Source: eBioMedicine. 2022 Jan 10;75:103776. doi: 10.1016/j.ebiom.2021.103776 (PMC8808161; doi:10.1016/j.ebiom.2021.103776)
Supplement: Supplementary file 2 [file mmc2.xlsx]

## Sheet: in
Supplemental Table 6: Top 200 Differentially expressed genes differentiating each endotype from each other endotype
		Fold Change
Gene HGNC symbol	Gene Description	NeutroSupp NPS	Inflammatory INF	InnateHostDef IHD	Interferon IFN	Adaptive ADA	Endotype Name
GAS7	growth arrest specific 7 [Source:HGNC Symbol;Acc:HGNC:4169]	2.74	1.16	-2.02	-1.77	-4.67	NeutroSupp
MMP25	matrix metallopeptidase 25 [Source:HGNC Symbol;Acc:HGNC:14246]	2.74	-1.05	-1.81	-1.5	-7.4	NeutroSupp
ALOX5	arachidonate 5-lipoxygenase [Source:HGNC Symbol;Acc:HGNC:435]	2.54	1.12	-1.94	-1.55	-4.97	NeutroSupp
SLC11A1	solute carrier family 11 member 1 [Source:HGNC Symbol;Acc:HGNC:10907]	2.63	-1.22	-1.56	-1.44	-5.55	NeutroSupp
HGF	hepatocyte growth factor [Source:HGNC Symbol;Acc:HGNC:4893]	2.68	1.77	-2.09	-2.64	-4.65	NeutroSupp
SERPINB1	serpin family B member 1 [Source:HGNC Symbol;Acc:HGNC:3311]	2.72	1.24	-2.27	-1.83	-3.8	NeutroSupp
FSTL4	follistatin like 4 [Source:HGNC Symbol;Acc:HGNC:21389]	3.8	-1.33	-2.36	-1.48	-8.2	NeutroSupp
ATP9A	ATPase phospholipid transporting 9A (putative) [Source:HGNC Symbol;Acc:HGNC:13540]	4.16	1.46	-3.59	-4.31	-4.14	NeutroSupp
DGAT2	diacylglycerol O-acyltransferase 2 [Source:HGNC Symbol;Acc:HGNC:16940]	3.2	-1.21	-1.86	-1.69	-7.56	NeutroSupp
ATP2C2	ATPase secretory pathway Ca2+ transporting 2 [Source:HGNC Symbol;Acc:HGNC:29103]	3.5	2.28	-3.14	-5.84	-3.62	NeutroSupp
IDI1	isopentenyl-diphosphate delta isomerase 1 [Source:HGNC Symbol;Acc:HGNC:5387]	2.51	1.81	-2.56	-2.6	-2.8	NeutroSupp
BCL3	BCL3 transcription coactivator [Source:HGNC Symbol;Acc:HGNC:998]	2.7	-1.05	-2.33	-1.39	-4.33	NeutroSupp
P4HA2	prolyl 4-hydroxylase subunit alpha 2 [Source:HGNC Symbol;Acc:HGNC:8547]	2.6	1.2	-1.6	-1.84	-3.75	NeutroSupp
IRAG1	inositol 1,4,5-triphosphate receptor associated 1 [Source:HGNC Symbol;Acc:HGNC:7237]	2.83	1	-1.86	-1.66	-6.04	NeutroSupp
IL4R	interleukin 4 receptor [Source:HGNC Symbol;Acc:HGNC:6015]	2.99	1.25	-2.53	-1.96	-4.97	NeutroSupp
CST7	cystatin F [Source:HGNC Symbol;Acc:HGNC:2479]	3.25	-1.05	-3.04	-1.67	-4.14	NeutroSupp
AMPH	amphiphysin [Source:HGNC Symbol;Acc:HGNC:471]	3.1	1.12	-1.12	-3.42	-7.04	NeutroSupp
NEBL	nebulette [Source:HGNC Symbol;Acc:HGNC:16932]	2.8	-1.22	1.11	-2.64	-4.68	NeutroSupp
SLC1A3	solute carrier family 1 member 3 [Source:HGNC Symbol;Acc:HGNC:10941]	4.79	1.7	-5.41	-4.89	-7.7	NeutroSupp
MKNK1	MAPK interacting serine/threonine kinase 1 [Source:HGNC Symbol;Acc:HGNC:7110]	2.85	1.17	-2.22	-1.84	-4.06	NeutroSupp
CD82	CD82 molecule [Source:HGNC Symbol;Acc:HGNC:6210]	2.62	-1.05	-1.74	-1.61	-3.59	NeutroSupp
PGS1	phosphatidylglycerophosphate synthase 1 [Source:HGNC Symbol;Acc:HGNC:30029]	2.59	1.4	-2.51	-1.7	-5.09	NeutroSupp
RFX2	regulatory factor X2 [Source:HGNC Symbol;Acc:HGNC:9983]	2.95	-1.12	-1.58	-1.75	-6.65	NeutroSupp
GRAMD1A	GRAM domain containing 1A [Source:HGNC Symbol;Acc:HGNC:29305]	2.86	1.18	-2.74	-1.7	-4.23	NeutroSupp
IRAK3	interleukin 1 receptor associated kinase 3 [Source:HGNC Symbol;Acc:HGNC:17020]	2.86	1.62	-2.11	-2.68	-5.91	NeutroSupp
NLRC4	NLR family CARD domain containing 4 [Source:HGNC Symbol;Acc:HGNC:16412]	2.69	1.32	-2.23	-1.85	-4.93	NeutroSupp
EPB41L4B	erythrocyte membrane protein band 4.1 like 4B [Source:HGNC Symbol;Acc:HGNC:19818]	6.87	1.1	-4.55	-10	-18.97	NeutroSupp
FKBP5	FKBP prolyl isomerase 5 [Source:HGNC Symbol;Acc:HGNC:3721]	2.74	1.39	-2.17	-2.35	-2.85	NeutroSupp
OSM	oncostatin M [Source:HGNC Symbol;Acc:HGNC:8506]	3.01	1.48	-3.45	-1.9	-7.32	NeutroSupp
TSPO	translocator protein [Source:HGNC Symbol;Acc:HGNC:1158]	2.51	1.1	-1.83	-1.59	-4.17	NeutroSupp
PYGL	glycogen phosphorylase L [Source:HGNC Symbol;Acc:HGNC:9725]	2.94	1.02	-1.89	-1.76	-7.13	NeutroSupp
NFKBIA	NFKB inhibitor alpha [Source:HGNC Symbol;Acc:HGNC:7797]	2.54	1.29	-1.99	-1.82	-3.87	NeutroSupp
MMP9	matrix metallopeptidase 9 [Source:HGNC Symbol;Acc:HGNC:7176]	4.03	1.4	-3.6	-2.87	-8.06	NeutroSupp
BMX	BMX non-receptor tyrosine kinase [Source:HGNC Symbol;Acc:HGNC:1079]	2.84	1.82	-2.85	-2.31	-9.85	NeutroSupp
AQP9	aquaporin 9 [Source:HGNC Symbol;Acc:HGNC:643]	2.6	1.38	-2.19	-1.74	-7.19	NeutroSupp
AP3B2	adaptor related protein complex 3 subunit beta 2 [Source:HGNC Symbol;Acc:HGNC:567]	3.33	2.1	-5.06	-2.49	-28.42	NeutroSupp
LILRB5	leukocyte immunoglobulin like receptor B5 [Source:HGNC Symbol;Acc:HGNC:6609]	2.75	-1.9	-1.71	-1.02	-9.88	NeutroSupp
GRB10	growth factor receptor bound protein 10 [Source:HGNC Symbol;Acc:HGNC:4564]	3.56	1.39	-2.16	-2.98	-8.85	NeutroSupp
CNTNAP3	contactin associated protein family member 3 [Source:HGNC Symbol;Acc:HGNC:13834]	2.6	-1.57	1.43	-2.09	-17.02	NeutroSupp
PTGR1	prostaglandin reductase 1 [Source:HGNC Symbol;Acc:HGNC:18429]	2.78	1.33	-2.12	-2.17	-2.65	NeutroSupp
KLHL2	kelch like family member 2 [Source:HGNC Symbol;Acc:HGNC:6353]	2.65	1.52	-1.83	-2.38	-5.04	NeutroSupp
ST3GAL4	ST3 beta-galactoside alpha-2,3-sialyltransferase 4 [Source:HGNC Symbol;Acc:HGNC:10864]	3.24	1.07	-3	-1.78	-5.66	NeutroSupp
FOLR3	folate receptor gamma [Source:HGNC Symbol;Acc:HGNC:3795]	3.6	-1.24	-2.01	-1.68	-4.15	NeutroSupp
MANSC1	MANSC domain containing 1 [Source:HGNC Symbol;Acc:HGNC:25505]	2.66	1.11	-1.68	-1.76	-6.11	NeutroSupp
MAK	male germ cell associated kinase [Source:HGNC Symbol;Acc:HGNC:6816]	2.67	1.08	-1.43	-1.75	-8.87	NeutroSupp
VNN1	vanin 1 [Source:HGNC Symbol;Acc:HGNC:12705]	2.77	2.1	-2.32	-3.16	-9.57	NeutroSupp
BTNL8	butyrophilin like 8 [Source:HGNC Symbol;Acc:HGNC:26131]	2.53	1.14	-1.6	-1.7	-6.39	NeutroSupp
HRH2	histamine receptor H2 [Source:HGNC Symbol;Acc:HGNC:5183]	2.93	-1.01	-2.06	-1.68	-5.71	NeutroSupp
GCA	grancalcin [Source:HGNC Symbol;Acc:HGNC:15990]	2.86	1.46	-2.11	-2.2	-7.67	NeutroSupp
IL1R2	interleukin 1 receptor type 2 [Source:HGNC Symbol;Acc:HGNC:5994]	5.04	1.51	-3.91	-4.68	-24.16	NeutroSupp
IL1R1	interleukin 1 receptor type 1 [Source:HGNC Symbol;Acc:HGNC:5993]	3.28	1.26	-1.8	-2.58	-8.64	NeutroSupp
IL18R1	interleukin 18 receptor 1 [Source:HGNC Symbol;Acc:HGNC:5988]	2.99	2.54	-4.76	-3.2	-7.2	NeutroSupp
IL18RAP	interleukin 18 receptor accessory protein [Source:HGNC Symbol;Acc:HGNC:5989]	3.11	1.64	-3.39	-2.27	-6.5	NeutroSupp
GADD45A	growth arrest and DNA damage inducible alpha [Source:HGNC Symbol;Acc:HGNC:4095]	3.12	1.79	-2.48	-3.64	-4.84	NeutroSupp
SIPA1L2	signal induced proliferation associated 1 like 2 [Source:HGNC Symbol;Acc:HGNC:23800]	3.02	1.51	-3.1	-2.1	-6.9	NeutroSupp
ARG1	arginase 1 [Source:HGNC Symbol;Acc:HGNC:663]	3.83	1.63	-2.16	-5.8	-9.04	NeutroSupp
SPP1	secreted phosphoprotein 1 [Source:HGNC Symbol;Acc:HGNC:11255]	3.51	-1.56	1.09	-3.04	-12.25	NeutroSupp
CYSTM1	cysteine rich transmembrane module containing 1 [Source:HGNC Symbol;Acc:HGNC:30239]	4.19	1.37	-4.04	-2.95	-10.98	NeutroSupp
TMIGD3	transmembrane and immunoglobulin domain containing 3 [Source:HGNC Symbol;Acc:HGNC:51375]	2.67	1.18	-1.55	-2.1	-3.54	NeutroSupp
PHF24	PHD finger protein 24 [Source:HGNC Symbol;Acc:HGNC:29180]	4.79	-1.78	1.14	-5.53	-18.7	NeutroSupp
NECAB1	N-terminal EF-hand calcium binding protein 1 [Source:HGNC Symbol;Acc:HGNC:20983]	5.36	1.98	-10.92	-6.74	-80.2	NeutroSupp
G0S2	G0/G1 switch 2 [Source:HGNC Symbol;Acc:HGNC:30229]	4.17	1.29	-4.47	-2.47	-7.15	NeutroSupp
PFKFB2	6-phosphofructo-2-kinase/fructose-2,6-biphosphatase 2 [Source:HGNC Symbol;Acc:HGNC:8873]	4.06	1.82	-3.51	-4.97	-10.43	NeutroSupp
PI3	peptidase inhibitor 3 [Source:HGNC Symbol;Acc:HGNC:8947]	3.87	-2.46	-1.55	-1.56	-12.96	NeutroSupp
SLPI	secretory leukocyte peptidase inhibitor [Source:HGNC Symbol;Acc:HGNC:11092]	2.77	-1.09	-1.4	-1.74	-6.39	NeutroSupp
DOK4	docking protein 4 [Source:HGNC Symbol;Acc:HGNC:19868]	2.61	-1.09	-1.84	-1.55	-3.61	NeutroSupp
POR	cytochrome p450 oxidoreductase [Source:HGNC Symbol;Acc:HGNC:9208]	2.88	1.06	-2.23	-1.79	-3.54	NeutroSupp
ALDH1A2	aldehyde dehydrogenase 1 family member A2 [Source:HGNC Symbol;Acc:HGNC:15472]	2.53	1.47	-2.67	-1.49	-5.08	NeutroSupp
LOXL1	lysyl oxidase like 1 [Source:HGNC Symbol;Acc:HGNC:6665]	2.56	-1.05	-1.78	-1.3	-5.66	NeutroSupp
FGF13	fibroblast growth factor 13 [Source:HGNC Symbol;Acc:HGNC:3670]	4.33	-1.14	-2.29	-2.6	-7.76	NeutroSupp
NECTIN2	nectin cell adhesion molecule 2 [Source:HGNC Symbol;Acc:HGNC:9707]	2.82	1.05	-2.63	-1.46	-3.38	NeutroSupp
MLLT1	MLLT1 super elongation complex subunit [Source:HGNC Symbol;Acc:HGNC:7134]	2.76	-1.14	-1.89	-1.7	-2.68	NeutroSupp
PPARG	peroxisome proliferator activated receptor gamma [Source:HGNC Symbol;Acc:HGNC:9236]	2.87	1.03	-1.36	-2.35	-3.87	NeutroSupp
FLOT2	flotillin 2 [Source:HGNC Symbol;Acc:HGNC:3758]	2.65	1.1	-2.34	-1.51	-4.5	NeutroSupp
ALOX5AP	arachidonate 5-lipoxygenase activating protein [Source:HGNC Symbol;Acc:HGNC:436]	2.7	1.21	-2.1	-1.71	-4.95	NeutroSupp
KL	klotho [Source:HGNC Symbol;Acc:HGNC:6344]	3.03	2.26	-2.67	-4.03	-5.37	NeutroSupp
TMTC1	transmembrane O-mannosyltransferase targeting cadherins 1 [Source:HGNC Symbol;Acc:HGNC:24099]	3.02	1.05	-1.54	-2.09	-7.05	NeutroSupp
LYVE1	lymphatic vessel endothelial hyaluronan receptor 1 [Source:HGNC Symbol;Acc:HGNC:14687]	2.72	1.13	-1.55	-1.82	-6.26	NeutroSupp
ECHDC3	enoyl-CoA hydratase domain containing 3 [Source:HGNC Symbol;Acc:HGNC:23489]	2.85	1.12	-1.68	-1.98	-5.48	NeutroSupp
CCNJL	cyclin J like [Source:HGNC Symbol;Acc:HGNC:25876]	3.01	-1.12	-1.57	-1.76	-8.47	NeutroSupp
DYSF	dysferlin [Source:HGNC Symbol;Acc:HGNC:3097]	2.63	1.16	-2.56	-1.45	-5.71	NeutroSupp
NIBAN1	niban apoptosis regulator 1 [Source:HGNC Symbol;Acc:HGNC:16784]	2.8	1.11	-2.01	-1.74	-5.82	NeutroSupp
MTHFS	methenyltetrahydrofolate synthetase [Source:HGNC Symbol;Acc:HGNC:7437]	2.55	1.16	-1.53	-1.8	-3.67	NeutroSupp
IL1RN	interleukin 1 receptor antagonist [Source:HGNC Symbol;Acc:HGNC:6000]	2.62	1.14	-3.99	-1.27	-4.15	NeutroSupp
FLOT1	flotillin 1 [Source:HGNC Symbol;Acc:HGNC:3757]	2.69	1.17	-2.39	-1.61	-4.48	NeutroSupp
IER3	immediate early response 3 [Source:HGNC Symbol;Acc:HGNC:5392]	2.57	1.28	-1.79	-1.86	-5.05	NeutroSupp
CYP19A1	cytochrome P450 family 19 subfamily A member 1 [Source:HGNC Symbol;Acc:HGNC:2594]	4.97	1.45	-3.62	-6.38	-15.07	NeutroSupp
ANXA3	annexin A3 [Source:HGNC Symbol;Acc:HGNC:541]	3.55	1.72	-3.84	-2.77	-12.15	NeutroSupp
GPR84	G protein-coupled receptor 84 [Source:HGNC Symbol;Acc:HGNC:4535]	4.82	1.71	-8.03	-4.28	-12.28	NeutroSupp
BCL2A1	BCL2 related protein A1 [Source:HGNC Symbol;Acc:HGNC:991]	2.7	2.02	-3.03	-2.43	-6.45	NeutroSupp
TRPM2	transient receptor potential cation channel subfamily M member 2 [Source:HGNC Symbol;Acc:HGNC:12339]	2.55	1.16	-2.22	-1.64	-3.38	NeutroSupp
PGD	phosphogluconate dehydrogenase [Source:HGNC Symbol;Acc:HGNC:8891]	2.55	1.1	-1.88	-1.63	-4.06	NeutroSupp
PDGFC	platelet derived growth factor C [Source:HGNC Symbol;Acc:HGNC:8801]	3.16	1.35	-1.72	-3.19	-4.15	NeutroSupp
ROPN1L	rhophilin associated tail protein 1 like [Source:HGNC Symbol;Acc:HGNC:24060]	2.8	1.13	-2.25	-1.55	-7.22	NeutroSupp
MYO10	myosin X [Source:HGNC Symbol;Acc:HGNC:7593]	2.79	1.94	-3.2	-2.58	-6.39	NeutroSupp
DAAM2	dishevelled associated activator of morphogenesis 2 [Source:HGNC Symbol;Acc:HGNC:18143]	4.22	1.16	-1.76	-3.68	-12.78	NeutroSupp
ROM1	retinal outer segment membrane protein 1 [Source:HGNC Symbol;Acc:HGNC:10254]	2.56	-1.15	-1.72	-1.64	-2.13	NeutroSupp
ACSL1	acyl-CoA synthetase long chain family member 1 [Source:HGNC Symbol;Acc:HGNC:3569]	2.72	1.65	-2.78	-2.02	-7.32	NeutroSupp
OLAH	oleoyl-ACP hydrolase [Source:HGNC Symbol;Acc:HGNC:25625]	9.36	-1.15	-4.16	-6.84	-43.69	NeutroSupp
SAMSN1	SAM domain, SH3 domain and nuclear localization signals 1 [Source:HGNC Symbol;Acc:HGNC:10528]	2.7	2.26	-3.24	-3.39	-4.57	NeutroSupp
KCNMA1	potassium calcium-activated channel subfamily M alpha 1 [Source:HGNC Symbol;Acc:HGNC:6284]	3.39	1.04	-3.89	-1.88	-2.99	NeutroSupp
ADAMTS3	ADAM metallopeptidase with thrombospondin type 1 motif 3 [Source:HGNC Symbol;Acc:HGNC:219]	6.37	2.2	-6.08	-10.77	-33.8	NeutroSupp
TDRD9	tudor domain containing 9 [Source:HGNC Symbol;Acc:HGNC:20122]	2.71	1.74	-2.41	-2.39	-5.47	NeutroSupp
SYN2	synapsin II [Source:HGNC Symbol;Acc:HGNC:11495]	4.19	1.02	-3.2	-2.09	-9.17	NeutroSupp
ARMC12	armadillo repeat containing 12 [Source:HGNC Symbol;Acc:HGNC:21099]	2.59	1.27	-2.24	-1.68	-2.66	NeutroSupp
ETS2	ETS proto-oncogene 2, transcription factor [Source:HGNC Symbol;Acc:HGNC:3489]	2.82	1.3	-2.06	-2.08	-5.29	NeutroSupp
GALNT14	polypeptide N-acetylgalactosaminyltransferase 14 [Source:HGNC Symbol;Acc:HGNC:22946]	4.06	1	-3.26	-2.45	-5.67	NeutroSupp
HPD	4-hydroxyphenylpyruvate dioxygenase [Source:HGNC Symbol;Acc:HGNC:5147]	2.71	1.81	-2.45	-2.22	-4.71	NeutroSupp
SHROOM4	shroom family member 4 [Source:HGNC Symbol;Acc:HGNC:29215]	2.68	1.44	-1.85	-1.88	-6.73	NeutroSupp
RGL4	ral guanine nucleotide dissociation stimulator like 4 [Source:HGNC Symbol;Acc:HGNC:31911]	3.76	1.13	-2.69	-2.43	-7.06	NeutroSupp
ALPL	alkaline phosphatase, biomineralization associated [Source:HGNC Symbol;Acc:HGNC:438]	3.89	-1.09	-2.97	-1.87	-16.64	NeutroSupp
CAPN13	calpain 13 [Source:HGNC Symbol;Acc:HGNC:16663]	3.89	1.06	-1.77	-2.76	-9.39	NeutroSupp
S100A9	S100 calcium binding protein A9 [Source:HGNC Symbol;Acc:HGNC:10499]	2.56	1.49	-2.4	-1.76	-6.22	NeutroSupp
S100A12	S100 calcium binding protein A12 [Source:HGNC Symbol;Acc:HGNC:10489]	4.16	1.4	-3.69	-3.28	-11.07	NeutroSupp
PROK2	prokineticin 2 [Source:HGNC Symbol;Acc:HGNC:18455]	3.77	1.24	-2.88	-2.46	-8.81	NeutroSupp
PCOLCE2	procollagen C-endopeptidase enhancer 2 [Source:HGNC Symbol;Acc:HGNC:8739]	6.13	1.14	-2.77	-8.27	-9.88	NeutroSupp
CXCL1	C-X-C motif chemokine ligand 1 [Source:HGNC Symbol;Acc:HGNC:4602]	2.53	1.2	-1.78	-1.79	-3.75	NeutroSupp
GYG1	glycogenin 1 [Source:HGNC Symbol;Acc:HGNC:4699]	3.61	1.44	-3.68	-2.99	-4.25	NeutroSupp
PLB1	phospholipase B1 [Source:HGNC Symbol;Acc:HGNC:30041]	3.49	-1.09	-2.11	-2	-7.05	NeutroSupp
SPDYA	speedy/RINGO cell cycle regulator family member A [Source:HGNC Symbol;Acc:HGNC:30613]	2.94	1.05	-1.72	-2.11	-3.42	NeutroSupp
ZDHHC19	zinc finger DHHC-type palmitoyltransferase 19 [Source:HGNC Symbol;Acc:HGNC:20713]	5.81	1.38	-11.25	-3.54	-28.07	NeutroSupp
SLC51A	solute carrier family 51 subunit alpha [Source:HGNC Symbol;Acc:HGNC:29955]	6.43	1.59	-8.62	-7.44	-25.76	NeutroSupp
S100P	S100 calcium binding protein P [Source:HGNC Symbol;Acc:HGNC:10504]	2.91	1.47	-1.76	-2.72	-8.9	NeutroSupp
HPGD	15-hydroxyprostaglandin dehydrogenase [Source:HGNC Symbol;Acc:HGNC:5154]	7.9	-1.22	-4.72	-5.44	-4.21	NeutroSupp
ANKRD55	ankyrin repeat domain 55 [Source:HGNC Symbol;Acc:HGNC:25681]	2.82	1.29	-2.22	-2.13	-3.45	NeutroSupp
ARHGEF40	Rho guanine nucleotide exchange factor 40 [Source:HGNC Symbol;Acc:HGNC:25516]	2.52	-1.24	-1.22	-1.51	-6.15	NeutroSupp
CYYR1	cysteine and tyrosine rich 1 [Source:HGNC Symbol;Acc:HGNC:16274]	4.46	1.27	-1.61	-5.91	-7.58	NeutroSupp
CLEC4D	C-type lectin domain family 4 member D [Source:HGNC Symbol;Acc:HGNC:14554]	2.85	2.24	-3.38	-3	-8.42	NeutroSupp
CA4	carbonic anhydrase 4 [Source:HGNC Symbol;Acc:HGNC:1375]	3.4	1.18	-2.3	-2.13	-10.96	NeutroSupp
DHRS13	dehydrogenase/reductase 13 [Source:HGNC Symbol;Acc:HGNC:28326]	2.9	1.17	-2.68	-1.72	-4.91	NeutroSupp
PLIN4	perilipin 4 [Source:HGNC Symbol;Acc:HGNC:29393]	3.05	1.01	-2.21	-1.64	-8.19	NeutroSupp
SEMA6B	semaphorin 6B [Source:HGNC Symbol;Acc:HGNC:10739]	5.45	1.3	-3.29	-4.73	-12.5	NeutroSupp
SLC16A4	solute carrier family 16 member 4 [Source:HGNC Symbol;Acc:HGNC:10925]	2.7	1.34	-2.07	-1.76	-4.21	NeutroSupp
PCSK9	proprotein convertase subtilisin/kexin type 9 [Source:HGNC Symbol;Acc:HGNC:20001]	3.47	3.47	-4.09	-6.72	-20.11	NeutroSupp
EFNA1	ephrin A1 [Source:HGNC Symbol;Acc:HGNC:3221]	4.64	-2.1	-1.7	-2.83	-2.44	NeutroSupp
TPST1	tyrosylprotein sulfotransferase 1 [Source:HGNC Symbol;Acc:HGNC:12020]	2.7	1.24	-1.25	-2.45	-5.47	NeutroSupp
PFKFB3	6-phosphofructo-2-kinase/fructose-2,6-biphosphatase 3 [Source:HGNC Symbol;Acc:HGNC:8874]	4.08	1.39	-3.95	-3.08	-8.66	NeutroSupp
LRG1	leucine rich alpha-2-glycoprotein 1 [Source:HGNC Symbol;Acc:HGNC:29480]	3.21	1.28	-3.29	-1.86	-9.06	NeutroSupp
CEBPB	CCAAT enhancer binding protein beta [Source:HGNC Symbol;Acc:HGNC:1834]	2.61	1.13	-2	-1.58	-5.2	NeutroSupp
XCR1	X-C motif chemokine receptor 1 [Source:HGNC Symbol;Acc:HGNC:1625]	2.66	-1.73	-2.16	-2.94	1.71	NeutroSupp
SULT1B1	sulfotransferase family 1B member 1 [Source:HGNC Symbol;Acc:HGNC:17845]	2.8	1.3	-1.66	-2.29	-5.4	NeutroSupp
AGFG1	ArfGAP with FG repeats 1 [Source:HGNC Symbol;Acc:HGNC:5175]	2.52	1.32	-1.84	-2.14	-2.62	NeutroSupp
PLK3	polo like kinase 3 [Source:HGNC Symbol;Acc:HGNC:2154]	2.57	-1.05	-1.57	-1.78	-2.54	NeutroSupp
SH3PXD2B	SH3 and PX domains 2B [Source:HGNC Symbol;Acc:HGNC:29242]	3.2	-1.03	-1.33	-2.66	-6.19	NeutroSupp
NLRP6	NLR family pyrin domain containing 6 [Source:HGNC Symbol;Acc:HGNC:22944]	2.63	-1.32	-1.57	-1.33	-6.28	NeutroSupp
TP53I11	tumor protein p53 inducible protein 11 [Source:HGNC Symbol;Acc:HGNC:16842]	2.79	-1.01	-1.79	-1.72	-5.04	NeutroSupp
MSRA	methionine sulfoxide reductase A [Source:HGNC Symbol;Acc:HGNC:7377]	2.61	-1.11	-1.63	-1.69	-2.79	NeutroSupp
B3GNT5	UDP-GlcNAc:betaGal beta-1,3-N-acetylglucosaminyltransferase 5 [Source:HGNC Symbol;Acc:HGNC:15684]	2.61	1.73	-2.16	-2.36	-6.71	NeutroSupp
BASP1	brain abundant membrane attached signal protein 1 [Source:HGNC Symbol;Acc:HGNC:957]	3.31	1.04	-2.39	-1.92	-7.61	NeutroSupp
IRAG1-AS1	IRAG1 antisense RNA 1 [Source:HGNC Symbol;Acc:HGNC:43434]	3.3	1.48	-2.5	-2.58	-9.31	NeutroSupp
CD163L1	CD163 molecule like 1 [Source:HGNC Symbol;Acc:HGNC:30375]	2.9	1.03	-1.79	-2.09	-2.39	NeutroSupp
GRINA	glutamate ionotropic receptor NMDA type subunit associated protein 1 [Source:HGNC Symbol;Acc:HGNC:4589]	2.5	1.4	-2.45	-1.66	-4.92	NeutroSupp
OPLAH	5-oxoprolinase, ATP-hydrolysing [Source:HGNC Symbol;Acc:HGNC:8149]	3.78	1.03	-2.79	-2.18	-6.86	NeutroSupp
EXOSC4	exosome component 4 [Source:HGNC Symbol;Acc:HGNC:18189]	3.01	1.12	-2.91	-2.08	-2.12	NeutroSupp
NSUN7	NOP2/Sun RNA methyltransferase family member 7 [Source:HGNC Symbol;Acc:HGNC:25857]	4.57	1.21	-2.82	-3.36	-10.61	NeutroSupp
KCNE1	potassium voltage-gated channel subfamily E regulatory subunit 1 [Source:HGNC Symbol;Acc:HGNC:6240]	2.59	1.88	-2.7	-2.17	-7.18	NeutroSupp
FUT7	fucosyltransferase 7 [Source:HGNC Symbol;Acc:HGNC:4018]	2.76	-1.02	-2.04	-1.53	-4.85	NeutroSupp
WDFY3-AS2	WDFY3 antisense RNA 2 [Source:HGNC Symbol;Acc:HGNC:21603]	2.52	1.28	-2.29	-1.5	-4.78	NeutroSupp
ZNF467	zinc finger protein 467 [Source:HGNC Symbol;Acc:HGNC:23154]	2.56	-1.13	-1.76	-1.38	-4.83	NeutroSupp
ADGRG3	adhesion G protein-coupled receptor G3 [Source:HGNC Symbol;Acc:HGNC:13728]	2.94	1.16	-2.58	-1.63	-8.75	NeutroSupp
MCEMP1	mast cell expressed membrane protein 1 [Source:HGNC Symbol;Acc:HGNC:27291]	4.56	1.75	-6.15	-3.84	-12.76	NeutroSupp
TNFAIP8L3	TNF alpha induced protein 8 like 3 [Source:HGNC Symbol;Acc:HGNC:20620]	5.82	1.58	-3.87	-7.8	-16.35	NeutroSupp
UPP1	uridine phosphorylase 1 [Source:HGNC Symbol;Acc:HGNC:12576]	2.88	1.33	-2.55	-1.91	-4.64	NeutroSupp
KREMEN1	kringle containing transmembrane protein 1 [Source:HGNC Symbol;Acc:HGNC:17550]	2.52	1.44	-3.02	-1.37	-12.89	NeutroSupp
ST6GALNAC3	ST6 N-acetylgalactosaminide alpha-2,6-sialyltransferase 3 [Source:HGNC Symbol;Acc:HGNC:19343]	3.04	1.52	-2.22	-2.66	-4.98	NeutroSupp
SOCS3	suppressor of cytokine signaling 3 [Source:HGNC Symbol;Acc:HGNC:19391]	3.73	1.52	-4.74	-2.52	-9.38	NeutroSupp
FFAR3	free fatty acid receptor 3 [Source:HGNC Symbol;Acc:HGNC:4499]	2.76	1.32	-7.73	-1.13	-14.23	NeutroSupp
LRRC70	leucine rich repeat containing 70 [Source:HGNC Symbol;Acc:HGNC:35155]	2.53	2.18	-1.71	-3.08	-5.08	NeutroSupp
FCAR	Fc fragment of IgA receptor [Source:HGNC Symbol;Acc:HGNC:3608]	2.97	1.4	-2.55	-2.1	-6.01	NeutroSupp
SPATC1	spermatogenesis and centriole associated 1 [Source:HGNC Symbol;Acc:HGNC:30510]	4.03	1.57	-5.56	-3.08	-8.04	NeutroSupp
LILRA5	leukocyte immunoglobulin like receptor A5 [Source:HGNC Symbol;Acc:HGNC:16309]	2.61	1.14	-2.54	-1.38	-6.06	NeutroSupp
AKR1C1	aldo-keto reductase family 1 member C1 [Source:HGNC Symbol;Acc:HGNC:384]	2.9	1.31	-1.68	-2.69	-2.68	NeutroSupp
TLR5	toll like receptor 5 [Source:HGNC Symbol;Acc:HGNC:11851]	2.58	1.6	-2.96	-1.7	-7.56	NeutroSupp
INSC	INSC spindle orientation adaptor protein [Source:HGNC Symbol;Acc:HGNC:33116]	2.61	1.25	-1.54	-1.91	-7.62	NeutroSupp
TMEM120A	transmembrane protein 120A [Source:HGNC Symbol;Acc:HGNC:21697]	2.58	-1.1	-1.76	-1.51	-3.37	NeutroSupp
KAZN	kazrin, periplakin interacting protein [Source:HGNC Symbol;Acc:HGNC:29173]	2.5	1.33	-1.58	-1.85	-8.39	NeutroSupp
IL1RAP	interleukin 1 receptor accessory protein [Source:HGNC Symbol;Acc:HGNC:5995]	3.43	1.2	-1.9	-2.71	-6.99	NeutroSupp
CD55	CD55 molecule (Cromer blood group) [Source:HGNC Symbol;Acc:HGNC:2665]	2.9	1.38	-2.3	-2.21	-4.78	NeutroSupp
ENTPD7	ectonucleoside triphosphate diphosphohydrolase 7 [Source:HGNC Symbol;Acc:HGNC:19745]	3.75	1.17	-3.37	-3.72	-1.7	NeutroSupp
ASPH	aspartate beta-hydroxylase [Source:HGNC Symbol;Acc:HGNC:757]	2.96	1.36	-1.84	-2.63	-4.22	NeutroSupp
F5	coagulation factor V [Source:HGNC Symbol;Acc:HGNC:3542]	2.72	1.22	-1.78	-2.02	-4.86	NeutroSupp
CR1	complement C3b/C4b receptor 1 (Knops blood group) [Source:HGNC Symbol;Acc:HGNC:2334]	2.76	1.56	-2.29	-2.21	-5.91	NeutroSupp
HSPA1A	heat shock protein family A (Hsp70) member 1A [Source:HGNC Symbol;Acc:HGNC:5232]	3.02	1.35	-2.61	-2.16	-6.29	NeutroSupp
CD177	CD177 molecule [Source:HGNC Symbol;Acc:HGNC:30072]	5.33	2	-9.72	-5.95	-49.02	NeutroSupp
PLIN5	perilipin 5 [Source:HGNC Symbol;Acc:HGNC:33196]	3.42	-1.22	-1.88	-1.74	-9.69	NeutroSupp
BTBD19	BTB domain containing 19 [Source:HGNC Symbol;Acc:HGNC:27145]	3.3	1.35	-2.88	-2.41	-5.16	NeutroSupp
C3orf86	chromosome 3 open reading frame 86 [Source:HGNC Symbol;Acc:HGNC:44570]	3.58	1.28	-3.97	-1.99	-12.44	NeutroSupp
ORM2	orosomucoid 2 [Source:HGNC Symbol;Acc:HGNC:8499]	4.9	1.34	-1.49	-5.31	-3.93	NeutroSupp
MIR646HG	MIR646 host gene [Source:HGNC Symbol;Acc:HGNC:27659]	2.55	1.19	-1.29	-2.24	-3.96	NeutroSupp
ORM1	orosomucoid 1 [Source:HGNC Symbol;Acc:HGNC:8498]	4.48	1.27	-1.68	-4.75	-7.44	NeutroSupp
SPINK8	serine peptidase inhibitor Kazal type 8 (putative) [Source:HGNC Symbol;Acc:HGNC:33160]	3.03	1.71	-1.81	-2.9	-6.34	NeutroSupp
CYP1B1-AS1	CYP1B1 antisense RNA 1 [Source:HGNC Symbol;Acc:HGNC:28543]	3.46	1.27	-2.65	-2.21	-7.63	NeutroSupp
NSMCE1-DT	NSMCE1 divergent transcript [Source:HGNC Symbol;Acc:HGNC:51368]	2.98	-1.13	-1.63	-1.76	-4.25	NeutroSupp
NAIP	NLR family apoptosis inhibitory protein [Source:HGNC Symbol;Acc:HGNC:7634]	2.92	1.49	-2.98	-1.95	-5.31	NeutroSupp
HP	haptoglobin [Source:HGNC Symbol;Acc:HGNC:5141]	2.92	2.41	-3.86	-3.48	-7.59	NeutroSupp
MGAM	maltase-glucoamylase [Source:HGNC Symbol;Acc:HGNC:7043]	2.68	1.49	-1.9	-2.16	-7.26	NeutroSupp
KLF14	Kruppel like factor 14 [Source:HGNC Symbol;Acc:HGNC:23025]	11.32	-1.43	-6.41	-5.8	-47.9	NeutroSupp
KCNE1B	potassium voltage-gated channel subfamily E regulatory subunit 1B [Source:HGNC Symbol;Acc:HGNC:52280]	3.02	1.54	-2.99	-2.23	-3.98	NeutroSupp
DACH1	dachshund family transcription factor 1 [Source:HGNC Symbol;Acc:HGNC:2663]	2.91	1.67	-1.76	-3.24	-7.01	NeutroSupp
FAM169B	family with sequence similarity 169 member B [Source:HGNC Symbol;Acc:HGNC:26835]	2.92	-1.07	-1.08	-2.29	-9.16	NeutroSupp
CFH	complement factor H [Source:HGNC Symbol;Acc:HGNC:4883]	-2	3.2	-1.01	-1.12	-1.63	Inflammatory
AOC1	amine oxidase copper containing 1 [Source:HGNC Symbol;Acc:HGNC:80]	-1.2	3.02	-3.61	-1.02	-6.69	Inflammatory
SLC4A1	solute carrier family 4 member 1 (Diego blood group) [Source:HGNC Symbol;Acc:HGNC:11027]	-1.49	5.65	-1.31	-2.32	-10.72	Inflammatory
NFIX	nuclear factor I X [Source:HGNC Symbol;Acc:HGNC:7788]	-1.3	4.27	-1.29	-1.76	-5.2	Inflammatory
MRC2	mannose receptor C type 2 [Source:HGNC Symbol;Acc:HGNC:16875]	-1.23	3.79	-1.05	-1.84	-5.95	Inflammatory
SLC25A39	solute carrier family 25 member 39 [Source:HGNC Symbol;Acc:HGNC:24279]	-1.08	3.26	-1.11	-1.68	-5.12	Inflammatory
ANK1	ankyrin 1 [Source:HGNC Symbol;Acc:HGNC:492]	-1.51	5.38	-1.31	-2.28	-5.14	Inflammatory
RIPOR3	RIPOR family member 3 [Source:HGNC Symbol;Acc:HGNC:16168]	-1.09	5.84	-1.36	-1.77	-2.4	Inflammatory
XK	X-linked Kx blood group [Source:HGNC Symbol;Acc:HGNC:12811]	-1.61	6.17	-1.8	-2.05	-5.93	Inflammatory
NEDD4L	NEDD4 like E3 ubiquitin protein ligase [Source:HGNC Symbol;Acc:HGNC:7728]	-1.05	3.38	-1.37	-1.77	-2.99	Inflammatory
KCNH2	potassium voltage-gated channel subfamily H member 2 [Source:HGNC Symbol;Acc:HGNC:6251]	-1.53	4.17	-1.33	-1.35	-3.66	Inflammatory
YBX3	Y-box binding protein 3 [Source:HGNC Symbol;Acc:HGNC:2428]	-1.15	3.84	-1.25	-1.83	-5.86	Inflammatory
FECH	ferrochelatase [Source:HGNC Symbol;Acc:HGNC:3647]	-1.71	5.92	-1.2	-2.59	-4.85	Inflammatory
SPTB	spectrin beta, erythrocytic [Source:HGNC Symbol;Acc:HGNC:11274]	-1.26	5.11	-1.48	-2.24	-9.09	Inflammatory
TFRC	transferrin receptor [Source:HGNC Symbol;Acc:HGNC:11763]	-1.44	3.7	-1.07	-1.44	1.66	Inflammatory
IGF2BP2	insulin like growth factor 2 mRNA binding protein 2 [Source:HGNC Symbol;Acc:HGNC:28867]	-1.14	3.93	-1.33	-1.82	-5.32	Inflammatory
ADD2	adducin 2 [Source:HGNC Symbol;Acc:HGNC:244]	-1.29	3.34	-1.16	-1.06	-1.53	Inflammatory
MBNL3	muscleblind like splicing regulator 3 [Source:HGNC Symbol;Acc:HGNC:20564]	-1.42	3.97	-1.12	-1.85	-2.86	Inflammatory
RAP1GAP	RAP1 GTPase activating protein [Source:HGNC Symbol;Acc:HGNC:9858]	-1.24	4.44	-1.56	-1.68	-11.87	Inflammatory
TNS1	tensin 1 [Source:HGNC Symbol;Acc:HGNC:11973]	-1.54	4.87	-1.03	-2.15	-7.75	Inflammatory
ARG2	arginase 2 [Source:HGNC Symbol;Acc:HGNC:664]	-1.21	3.14	-1.73	-2.31	-1.45	Inflammatory
STRADB	STE20 related adaptor beta [Source:HGNC Symbol;Acc:HGNC:13205]	-1.3	4.23	-1.2	-1.86	-7.31	Inflammatory
HBQ1	hemoglobin subunit theta 1 [Source:HGNC Symbol;Acc:HGNC:4833]	-1.1	4.1	-1.34	-1.84	-6.16	Inflammatory
ACHE	acetylcholinesterase (Cartwright blood group) [Source:HGNC Symbol;Acc:HGNC:108]	-1.43	6.26	-1.7	-2.32	-6.56	Inflammatory
TMEM40	transmembrane protein 40 [Source:HGNC Symbol;Acc:HGNC:25620]	1.28	3.03	-1.51	-1.2	-2.35	Inflammatory
BLVRB	biliverdin reductase B [Source:HGNC Symbol;Acc:HGNC:1063]	-1.17	3.48	-1.16	-1.64	-4.9	Inflammatory
SMIM24	small integral membrane protein 24 [Source:HGNC Symbol;Acc:HGNC:37244]	-1.01	3.73	-1.3	-1.83	-2.88	Inflammatory
CRISP3	cysteine rich secretory protein 3 [Source:HGNC Symbol;Acc:HGNC:16904]	1.12	3.88	1.05	-4.48	-2.45	Inflammatory
FBXO7	F-box protein 7 [Source:HGNC Symbol;Acc:HGNC:13586]	-1.19	3.27	-1.09	-1.64	-3.61	Inflammatory
TIMP3	TIMP metallopeptidase inhibitor 3 [Source:HGNC Symbol;Acc:HGNC:11822]	1.07	3.94	-1.53	-2.8	-1.77	Inflammatory
APOL4	apolipoprotein L4 [Source:HGNC Symbol;Acc:HGNC:14867]	-2.52	4.08	-4.37	1.74	-2.52	Inflammatory
PLEK2	pleckstrin 2 [Source:HGNC Symbol;Acc:HGNC:19238]	-1.24	4.92	-1.41	-2.22	-6.93	Inflammatory
RIOK3	RIO kinase 3 [Source:HGNC Symbol;Acc:HGNC:11451]	-1.28	3.65	-1.08	-1.92	-2.67	Inflammatory
MOSPD1	motile sperm domain containing 1 [Source:HGNC Symbol;Acc:HGNC:25235]	-1.35	3.28	-1.01	-1.96	-1.53	Inflammatory
GATA1	GATA binding protein 1 [Source:HGNC Symbol;Acc:HGNC:4170]	-1.07	3.09	-1.04	-1.68	-4.78	Inflammatory
RGCC	regulator of cell cycle [Source:HGNC Symbol;Acc:HGNC:20369]	-1.86	3.11	1.13	-1.62	-1.14	Inflammatory
OLFM4	olfactomedin 4 [Source:HGNC Symbol;Acc:HGNC:17190]	1.71	3.56	-1.11	-5.81	-5.73	Inflammatory
SLC7A5	solute carrier family 7 member 5 [Source:HGNC Symbol;Acc:HGNC:11063]	-1.22	3.04	-1.69	-1.89	1.23	Inflammatory
GSPT1	G1 to S phase transition 1 [Source:HGNC Symbol;Acc:HGNC:4621]	-1.44	3.9	-1.2	-1.82	-2.22	Inflammatory
TMC5	transmembrane channel like 5 [Source:HGNC Symbol;Acc:HGNC:22999]	-1.02	3.73	-1.29	-1.85	-5.93	Inflammatory
CA2	carbonic anhydrase 2 [Source:HGNC Symbol;Acc:HGNC:1373]	-1.51	5.07	-1.4	-1.98	-3.33	Inflammatory
BNIP3L	BCL2 interacting protein 3 like [Source:HGNC Symbol;Acc:HGNC:1085]	-1.16	3.76	-1.21	-1.85	-4.49	Inflammatory
KLC3	kinesin light chain 3 [Source:HGNC Symbol;Acc:HGNC:20717]	-1.28	4.17	-1.15	-1.93	-4.15	Inflammatory
SLC1A5	solute carrier family 1 member 5 [Source:HGNC Symbol;Acc:HGNC:10943]	-1.46	3.57	-1.25	-1.54	-1.82	Inflammatory
KLF1	Kruppel like factor 1 [Source:HGNC Symbol;Acc:HGNC:6345]	-1.57	6.22	-1.39	-2.42	-5.86	Inflammatory
TFEC	transcription factor EC [Source:HGNC Symbol;Acc:HGNC:11754]	-1.23	3.49	-1.82	-1.05	-2.12	Inflammatory
TFR2	transferrin receptor 2 [Source:HGNC Symbol;Acc:HGNC:11762]	-1.61	4.02	-1.35	-1.5	-1.66	Inflammatory
RUNDC3A	RUN domain containing 3A [Source:HGNC Symbol;Acc:HGNC:16984]	-1.23	3.76	-1.1	-1.99	-3.13	Inflammatory
SOX6	SRY-box transcription factor 6 [Source:HGNC Symbol;Acc:HGNC:16421]	-1.5	6.02	-1.62	-2.26	-5.82	Inflammatory
RHAG	Rh associated glycoprotein [Source:HGNC Symbol;Acc:HGNC:10006]	-1.45	11.81	-1.51	-3.18	-4.44	Inflammatory
TSPO2	translocator protein 2 [Source:HGNC Symbol;Acc:HGNC:21256]	-1.96	7.95	-1.25	-2.6	-4.87	Inflammatory
ALDH5A1	aldehyde dehydrogenase 5 family member A1 [Source:HGNC Symbol;Acc:HGNC:408]	-1.64	3.23	1.01	-1.7	-1.27	Inflammatory
FHL2	four and a half LIM domains 2 [Source:HGNC Symbol;Acc:HGNC:3703]	-1.18	3.17	-1.59	-1.54	-1.52	Inflammatory
TRAK2	trafficking kinesin protein 2 [Source:HGNC Symbol;Acc:HGNC:13206]	-1.45	3.08	-1.06	-1.53	-1.61	Inflammatory
DNAJC6	DnaJ heat shock protein family (Hsp40) member C6 [Source:HGNC Symbol;Acc:HGNC:15469]	-1.68	5.2	-1.09	-2.17	-3.74	Inflammatory
SLC2A1	solute carrier family 2 member 1 [Source:HGNC Symbol;Acc:HGNC:11005]	-1.6	5.15	-1.2	-2.23	-1.63	Inflammatory
MMP8	matrix metallopeptidase 8 [Source:HGNC Symbol;Acc:HGNC:7175]	1.92	3.72	-2.09	-7.22	-4.21	Inflammatory
SGIP1	SH3GL interacting endocytic adaptor 1 [Source:HGNC Symbol;Acc:HGNC:25412]	-1.12	5.26	-2.32	-2.16	-5.41	Inflammatory
FOXO3	forkhead box O3 [Source:HGNC Symbol;Acc:HGNC:3821]	-1.03	2.99	-1.07	-1.77	-3.59	Inflammatory
ABCG2	ATP binding cassette subfamily G member 2 (Junior blood group) [Source:HGNC Symbol;Acc:HGNC:74]	-1.94	5.91	-1.46	-1.97	-3.21	Inflammatory
CTNNAL1	catenin alpha like 1 [Source:HGNC Symbol;Acc:HGNC:2512]	-1.51	3.52	-1.33	-1.83	-1.07	Inflammatory
PGF	placental growth factor [Source:HGNC Symbol;Acc:HGNC:8893]	1.02	4.11	1.35	-7.37	-5.88	Inflammatory
BBOF1	basal body orientation factor 1 [Source:HGNC Symbol;Acc:HGNC:19855]	-1.2	4.33	-1.24	-2.12	-5.98	Inflammatory
FKBP1B	FKBP prolyl isomerase 1B [Source:HGNC Symbol;Acc:HGNC:3712]	-1.04	3.23	-1.27	-1.65	-3.05	Inflammatory
MXI1	MAX interactor 1, dimerization protein [Source:HGNC Symbol;Acc:HGNC:7534]	-1.28	4.43	-1.26	-2.04	-5.51	Inflammatory
CD274	CD274 molecule [Source:HGNC Symbol;Acc:HGNC:17635]	1.02	3.1	-5.26	1.12	-4.57	Inflammatory
HSPH1	heat shock protein family H (Hsp110) member 1 [Source:HGNC Symbol;Acc:HGNC:16969]	-1.09	3.04	-1.07	-1.27	1.02	Inflammatory
ARL4A	ADP ribosylation factor like GTPase 4A [Source:HGNC Symbol;Acc:HGNC:695]	-1.42	4.43	-1.35	-2.05	-2.2	Inflammatory
RNF11	ring finger protein 11 [Source:HGNC Symbol;Acc:HGNC:10056]	-1.12	3.41	-1.16	-1.86	-3.09	Inflammatory
FAM210B	family with sequence similarity 210 member B [Source:HGNC Symbol;Acc:HGNC:16102]	-1.13	3.86	-1.19	-1.96	-6.92	Inflammatory
CEACAM8	CEA cell adhesion molecule 8 [Source:HGNC Symbol;Acc:HGNC:1820]	-1.6	3.32	1.55	-2.5	-1.49	Inflammatory
CRISP2	cysteine rich secretory protein 2 [Source:HGNC Symbol;Acc:HGNC:12024]	-1.24	5.89	1.29	-3.97	-3.92	Inflammatory
NRN1	neuritin 1 [Source:HGNC Symbol;Acc:HGNC:17972]	1.03	3.6	-3.34	-1.18	-4.86	Inflammatory
ATP1B2	ATPase Na+/K+ transporting subunit beta 2 [Source:HGNC Symbol;Acc:HGNC:805]	-1.32	5.25	-2.48	-1.52	-2.62	Inflammatory
SLC6A8	solute carrier family 6 member 8 [Source:HGNC Symbol;Acc:HGNC:11055]	-1.2	4.24	-1.31	-1.94	-6.2	Inflammatory
IDO1	indoleamine 2,3-dioxygenase 1 [Source:HGNC Symbol;Acc:HGNC:6059]	-2.87	4.34	-3.1	2.71	-4.45	Inflammatory
LGALS3	galectin 3 [Source:HGNC Symbol;Acc:HGNC:6563]	-1.12	3	-1.22	-1.48	-3.21	Inflammatory
RBM38	RNA binding motif protein 38 [Source:HGNC Symbol;Acc:HGNC:15818]	-1.25	4.05	-1.24	-1.99	-3.39	Inflammatory
CHIT1	chitinase 1 [Source:HGNC Symbol;Acc:HGNC:1936]	-1.15	2.99	-1.32	-2.17	1.14	Inflammatory
TMCC2	transmembrane and coiled-coil domain family 2 [Source:HGNC Symbol;Acc:HGNC:24239]	-1.85	7.72	-1.14	-3.19	-4.6	Inflammatory
FAM104A	family with sequence similarity 104 member A [Source:HGNC Symbol;Acc:HGNC:25918]	-1.21	3.12	-1.23	-1.6	-2.07	Inflammatory
SEC14L4	SEC14 like lipid binding 4 [Source:HGNC Symbol;Acc:HGNC:20627]	-1.28	5.09	-1.24	-2.34	-10.44	Inflammatory
MKRN1	makorin ring finger protein 1 [Source:HGNC Symbol;Acc:HGNC:7112]	-1.01	3	-1.2	-1.66	-3.86	Inflammatory
CA1	carbonic anhydrase 1 [Source:HGNC Symbol;Acc:HGNC:1368]	-1.94	8.26	-1.58	-6.01	-16.97	Inflammatory
ISCA1	iron-sulfur cluster assembly 1 [Source:HGNC Symbol;Acc:HGNC:28660]	-1.39	3.38	-1.02	-1.74	-2.16	Inflammatory
C9orf78	chromosome 9 open reading frame 78 [Source:HGNC Symbol;Acc:HGNC:24932]	-1.2	3.66	-1.29	-1.75	-3.05	Inflammatory
TMOD1	tropomodulin 1 [Source:HGNC Symbol;Acc:HGNC:11871]	-1.41	5.3	-1.49	-2.08	-6.89	Inflammatory
HEMGN	hemogen [Source:HGNC Symbol;Acc:HGNC:17509]	-1.62	5.9	-1.45	-2.32	-4.85	Inflammatory
GMPR	guanosine monophosphate reductase [Source:HGNC Symbol;Acc:HGNC:4376]	-1.27	4.22	-1.3	-1.9	-4.13	Inflammatory
SLC22A23	solute carrier family 22 member 23 [Source:HGNC Symbol;Acc:HGNC:21106]	-1.14	3.21	-1	-1.43	-1.53	Inflammatory
FHDC1	FH2 domain containing 1 [Source:HGNC Symbol;Acc:HGNC:29363]	-1.03	3.63	-1.62	-1.6	-4.93	Inflammatory
SLC14A1	solute carrier family 14 member 1 (Kidd blood group) [Source:HGNC Symbol;Acc:HGNC:10918]	-1.71	4.9	-1.1	-1.93	-5.51	Inflammatory
PTPRF	protein tyrosine phosphatase receptor type F [Source:HGNC Symbol;Acc:HGNC:9670]	-1.61	4.76	-1.4	-2.18	-1.36	Inflammatory
RGS16	regulator of G protein signaling 16 [Source:HGNC Symbol;Acc:HGNC:9997]	-2.29	4.14	-1.41	-1.97	1.76	Inflammatory
SELENBP1	selenium binding protein 1 [Source:HGNC Symbol;Acc:HGNC:10719]	-1.42	5.35	-1.35	-2.16	-11.16	Inflammatory
DYRK3	dual specificity tyrosine phosphorylation regulated kinase 3 [Source:HGNC Symbol;Acc:HGNC:3094]	-1.96	7.48	-1.62	-2.14	-2.12	Inflammatory
SNCA	synuclein alpha [Source:HGNC Symbol;Acc:HGNC:11138]	-1.48	5.15	-1.28	-2.07	-8.28	Inflammatory
CISD2	CDGSH iron sulfur domain 2 [Source:HGNC Symbol;Acc:HGNC:24212]	-1.73	3.32	-1.08	-1.53	-1.3	Inflammatory
SFRP2	secreted frizzled related protein 2 [Source:HGNC Symbol;Acc:HGNC:10777]	-1.06	4.02	-1.18	-2.15	-6.21	Inflammatory
RNF175	ring finger protein 175 [Source:HGNC Symbol;Acc:HGNC:27735]	-1.33	3.47	-1.11	-1.61	-2.2	Inflammatory
FAM83A	family with sequence similarity 83 member A [Source:HGNC Symbol;Acc:HGNC:28210]	-1.2	4.67	-2.48	-10.22	-8.9	Inflammatory
SESN3	sestrin 3 [Source:HGNC Symbol;Acc:HGNC:23060]	-1.32	3.36	1.02	-1.72	-2.69	Inflammatory
MS4A3	membrane spanning 4-domains A3 [Source:HGNC Symbol;Acc:HGNC:7317]	-1.84	3.48	1.79	-2.48	-2	Inflammatory
FRMD4A	FERM domain containing 4A [Source:HGNC Symbol;Acc:HGNC:25491]	-1.5	4.3	1	-2.04	-3.46	Inflammatory
TLCD4	TLC domain containing 4 [Source:HGNC Symbol;Acc:HGNC:26477]	-1.57	5.53	-1.34	-2.1	-6.21	Inflammatory
USP12	ubiquitin specific peptidase 12 [Source:HGNC Symbol;Acc:HGNC:20485]	-1.53	3.5	-1.03	-1.7	-1.78	Inflammatory
ANKRD22	ankyrin repeat domain 22 [Source:HGNC Symbol;Acc:HGNC:28321]	1.29	3.03	-6.25	1.03	-6.78	Inflammatory
TBCEL	tubulin folding cofactor E like [Source:HGNC Symbol;Acc:HGNC:28115]	-1.77	2.99	-1.04	-1.55	1.05	Inflammatory
RAB6B	RAB6B, member RAS oncogene family [Source:HGNC Symbol;Acc:HGNC:14902]	1.21	3.07	-1.44	-2.02	-3.45	Inflammatory
CLIC2	chloride intracellular channel 2 [Source:HGNC Symbol;Acc:HGNC:2063]	-1.35	4.42	-1.32	-1.96	-3.19	Inflammatory
TSPAN7	tetraspanin 7 [Source:HGNC Symbol;Acc:HGNC:11854]	-1.04	4.39	-1.38	-2.17	-7.74	Inflammatory
ANKRD9	ankyrin repeat domain 9 [Source:HGNC Symbol;Acc:HGNC:20096]	-1.43	4.48	-1.63	-1.75	-2.3	Inflammatory
PCDH1	protocadherin 1 [Source:HGNC Symbol;Acc:HGNC:8655]	-1.12	3.43	-1.16	-2.06	-2.03	Inflammatory
ALAS2	5'-aminolevulinate synthase 2 [Source:HGNC Symbol;Acc:HGNC:397]	-1.5	4.92	-1.22	-1.92	-8.99	Inflammatory
DMTN	dematin actin binding protein [Source:HGNC Symbol;Acc:HGNC:3382]	-1.06	3.35	-1.2	-1.74	-4.58	Inflammatory
ADIPOR1	adiponectin receptor 1 [Source:HGNC Symbol;Acc:HGNC:24040]	1.09	3.08	-1.29	-1.8	-4.8	Inflammatory
TAL1	TAL bHLH transcription factor 1, erythroid differentiation factor [Source:HGNC Symbol;Acc:HGNC:11556]	-1.11	3.47	-1.21	-1.83	-3.39	Inflammatory
TRIM58	tripartite motif containing 58 [Source:HGNC Symbol;Acc:HGNC:24150]	-1.24	4.27	-1.18	-1.96	-8.05	Inflammatory
KLHDC8A	kelch domain containing 8A [Source:HGNC Symbol;Acc:HGNC:25573]	-1.54	7.04	-1.74	-2.82	-3.73	Inflammatory
SPTA1	spectrin alpha, erythrocytic 1 [Source:HGNC Symbol;Acc:HGNC:11272]	-1.45	11.23	-1.24	-2.54	-4	Inflammatory
LRRC2	leucine rich repeat containing 2 [Source:HGNC Symbol;Acc:HGNC:14676]	-1.73	6.14	-1.64	-2.66	-1.74	Inflammatory
ACSL6	acyl-CoA synthetase long chain family member 6 [Source:HGNC Symbol;Acc:HGNC:16496]	-2.37	3.85	1.05	-1.57	-1.06	Inflammatory
DEFA4	defensin alpha 4 [Source:HGNC Symbol;Acc:HGNC:2763]	-1.58	3.07	1.73	-2.27	-2.47	Inflammatory
GPR146	G protein-coupled receptor 146 [Source:HGNC Symbol;Acc:HGNC:21718]	-1.39	3.81	-1.01	-1.59	-6.73	Inflammatory
MARCHF8	membrane associated ring-CH-type finger 8 [Source:HGNC Symbol;Acc:HGNC:23356]	-1.31	4.1	-1.27	-1.77	-4.12	Inflammatory
HACD1	3-hydroxyacyl-CoA dehydratase 1 [Source:HGNC Symbol;Acc:HGNC:9639]	-1.07	3.3	-1.07	-2.07	-2.05	Inflammatory
DPCD	deleted in primary ciliary dyskinesia homolog (mouse) [Source:HGNC Symbol;Acc:HGNC:24542]	-1.23	3.14	-1.11	-1.68	-1.99	Inflammatory
YPEL4	yippee like 4 [Source:HGNC Symbol;Acc:HGNC:18328]	-1.58	6.81	-1.22	-1.78	-2.47	Inflammatory
EPB42	erythrocyte membrane protein band 4.2 [Source:HGNC Symbol;Acc:HGNC:3381]	-1.53	5.44	-1.3	-2.14	-7.94	Inflammatory
KRT1	keratin 1 [Source:HGNC Symbol;Acc:HGNC:6412]	-1.5	5.82	-1.43	-1.92	-6.81	Inflammatory
PRDX2	peroxiredoxin 2 [Source:HGNC Symbol;Acc:HGNC:9353]	-1.61	2.95	-1.05	-1.47	-1.22	Inflammatory
RAB3IL1	RAB3A interacting protein like 1 [Source:HGNC Symbol;Acc:HGNC:9780]	1.17	4.05	-1.61	-2.48	-7.02	Inflammatory
TSPAN5	tetraspanin 5 [Source:HGNC Symbol;Acc:HGNC:17753]	-1.34	3.93	-1.06	-1.99	-3.55	Inflammatory
CXCL10	C-X-C motif chemokine ligand 10 [Source:HGNC Symbol;Acc:HGNC:10637]	-5.1	4.63	-3.73	1.72	-1.33	Inflammatory
AHSP	alpha hemoglobin stabilizing protein [Source:HGNC Symbol;Acc:HGNC:18075]	-1.76	7.04	-1.64	-2.5	-7.05	Inflammatory
GYPA	glycophorin A (MNS blood group) [Source:HGNC Symbol;Acc:HGNC:4702]	-1.78	10.21	-1.04	-3.98	-6	Inflammatory
FAXDC2	fatty acid hydroxylase domain containing 2 [Source:HGNC Symbol;Acc:HGNC:1334]	-1.02	3.2	-1.25	-1.7	-3.93	Inflammatory
UBB	ubiquitin B [Source:HGNC Symbol;Acc:HGNC:12463]	-1.34	4.08	-1.35	-1.8	-2.72	Inflammatory
BCL2L1	BCL2 like 1 [Source:HGNC Symbol;Acc:HGNC:992]	-1.3	4.19	-1.25	-1.87	-4.57	Inflammatory
TLN2	talin 2 [Source:HGNC Symbol;Acc:HGNC:15447]	-1.32	4.19	-1.45	-1.91	-1.73	Inflammatory
BPGM	bisphosphoglycerate mutase [Source:HGNC Symbol;Acc:HGNC:1093]	-1.71	6.07	-1.52	-2.28	-4.68	Inflammatory
OLR1	oxidized low density lipoprotein receptor 1 [Source:HGNC Symbol;Acc:HGNC:8133]	-1.77	3.03	2	-2.78	-1.65	Inflammatory
NUDT4	nudix hydrolase 4 [Source:HGNC Symbol;Acc:HGNC:8051]	-1.41	3.4	-1.04	-1.9	-1.57	Inflammatory
P2RY14	purinergic receptor P2Y14 [Source:HGNC Symbol;Acc:HGNC:16442]	1.05	3.18	-3.88	1.05	-7.49	Inflammatory
RFESD	Rieske Fe-S domain containing [Source:HGNC Symbol;Acc:HGNC:29587]	-1.86	5.11	1.01	-1.74	-1.2	Inflammatory
UBE2O	ubiquitin conjugating enzyme E2 O [Source:HGNC Symbol;Acc:HGNC:29554]	-1.55	3.31	-1.16	-1.52	-1.48	Inflammatory
ERFE	erythroferrone [Source:HGNC Symbol;Acc:HGNC:26727]	-1.45	5.44	-1.61	-2.05	-7.03	Inflammatory
ABCA13	ATP binding cassette subfamily A member 13 [Source:HGNC Symbol;Acc:HGNC:14638]	-1.54	3.12	1.69	-2.48	-1.89	Inflammatory
ITLN1	intelectin 1 [Source:HGNC Symbol;Acc:HGNC:18259]	-1.75	7.28	-1.47	-2.77	-4.99	Inflammatory
TMEM86B	transmembrane protein 86B [Source:HGNC Symbol;Acc:HGNC:28448]	-1.11	3.07	-1.33	-1.44	-2.57	Inflammatory
RNF182	ring finger protein 182 [Source:HGNC Symbol;Acc:HGNC:28522]	-1.58	4.6	1.58	-3.08	-8	Inflammatory
YOD1	YOD1 deubiquitinase [Source:HGNC Symbol;Acc:HGNC:25035]	-1.01	3.96	-1.34	-2.42	-3.76	Inflammatory
H2AW	H2A.W histone [Source:HGNC Symbol;Acc:HGNC:20507]	-1.79	3.42	-1.17	-1.37	-1.26	Inflammatory
SIAH2	siah E3 ubiquitin protein ligase 2 [Source:HGNC Symbol;Acc:HGNC:10858]	-1.19	3.88	-1.49	-1.74	-3.04	Inflammatory
GLRX5	glutaredoxin 5 [Source:HGNC Symbol;Acc:HGNC:20134]	-1.55	4.87	-1.23	-2.18	-3.25	Inflammatory
RGS6	regulator of G protein signaling 6 [Source:HGNC Symbol;Acc:HGNC:10002]	-1.06	3.01	-1.29	-1.52	-2.85	Inflammatory
C1orf116	chromosome 1 open reading frame 116 [Source:HGNC Symbol;Acc:HGNC:28667]	-1.33	4.88	-1.31	-2.21	-3.8	Inflammatory
ARHGEF37	Rho guanine nucleotide exchange factor 37 [Source:HGNC Symbol;Acc:HGNC:34430]	-1.5	4.93	-1.27	-2.16	-2.67	Inflammatory
TENT5C	terminal nucleotidyltransferase 5C [Source:HGNC Symbol;Acc:HGNC:24712]	-2.23	4.3	-1.21	-2.3	1.4	Inflammatory
OSBP2	oxysterol binding protein 2 [Source:HGNC Symbol;Acc:HGNC:8504]	-1.35	4.87	-1.35	-2.11	-6.7	Inflammatory
PBX1	PBX homeobox 1 [Source:HGNC Symbol;Acc:HGNC:8632]	-1.08	3.54	-1.22	-1.87	-4.38	Inflammatory
EMID1	EMI domain containing 1 [Source:HGNC Symbol;Acc:HGNC:18036]	-1.09	4	-1.63	-1.76	-3.78	Inflammatory
RHD	Rh blood group D antigen [Source:HGNC Symbol;Acc:HGNC:10009]	-1.77	5.83	-1.25	-2.21	-4.79	Inflammatory
BCAM	basal cell adhesion molecule (Lutheran blood group) [Source:HGNC Symbol;Acc:HGNC:6722]	-1.14	5.92	-1.84	-2.49	-18	Inflammatory
HEPACAM2	HEPACAM family member 2 [Source:HGNC Symbol;Acc:HGNC:27364]	-1.82	6.14	-1.7	-1.82	-4.29	Inflammatory
RHCE	Rh blood group CcEe antigens [Source:HGNC Symbol;Acc:HGNC:10008]	-1.97	6.73	-1.1	-1.92	-4.51	Inflammatory
MAOA	monoamine oxidase A [Source:HGNC Symbol;Acc:HGNC:6833]	1.06	6.07	-2.11	-4.12	-8.05	Inflammatory
CTSE	cathepsin E [Source:HGNC Symbol;Acc:HGNC:2530]	-1.83	6.53	-1.98	-3.45	-4.67	Inflammatory
THEM5	thioesterase superfamily member 5 [Source:HGNC Symbol;Acc:HGNC:26755]	-2.17	5.42	-3.61	-2.69	-4.26	Inflammatory
PRTN3	proteinase 3 [Source:HGNC Symbol;Acc:HGNC:9495]	-2.33	3.01	1.73	-1.54	-1.88	Inflammatory
SLC6A9	solute carrier family 6 member 9 [Source:HGNC Symbol;Acc:HGNC:11056]	-1.77	5.83	-1.54	-1.92	-2.84	Inflammatory
ARHGEF12	Rho guanine nucleotide exchange factor 12 [Source:HGNC Symbol;Acc:HGNC:14193]	-1.46	3.71	-1.09	-1.81	-1.93	Inflammatory
KANK2	KN motif and ankyrin repeat domains 2 [Source:HGNC Symbol;Acc:HGNC:29300]	-1.66	4.83	1.27	-2.65	-4.47	Inflammatory
HMGA2-AS1	HMGA2 antisense RNA 1 [Source:HGNC Symbol;Acc:HGNC:53973]	-1.26	3	-1.63	1.1	-3.74	Inflammatory
GYPE	glycophorin E (MNS blood group) [Source:HGNC Symbol;Acc:HGNC:4705]	-1.81	6.94	-1.3	-1.69	-1.01	Inflammatory
CR1L	complement C3b/C4b receptor 1 like [Source:HGNC Symbol;Acc:HGNC:2335]	-1.38	5.18	-1.47	-2.02	-4.86	Inflammatory
KEL	Kell metallo-endopeptidase (Kell blood group) [Source:HGNC Symbol;Acc:HGNC:6308]	-1.29	5.17	-1.56	-1.95	-6.57	Inflammatory
MYL4	myosin light chain 4 [Source:HGNC Symbol;Acc:HGNC:7585]	-1.1	3.5	-1.26	-1.73	-4.54	Inflammatory
PNP	purine nucleoside phosphorylase [Source:HGNC Symbol;Acc:HGNC:7892]	-1.39	3.01	-1.08	-1.58	-1.56	Inflammatory
DCAF12	DDB1 and CUL4 associated factor 12 [Source:HGNC Symbol;Acc:HGNC:19911]	-1.25	4.14	-1.24	-1.92	-5.15	Inflammatory
TGM2	transglutaminase 2 [Source:HGNC Symbol;Acc:HGNC:11778]	-1.56	3.62	-1.92	-1.08	-2.11	Inflammatory
IFIT1B	interferon induced protein with tetratricopeptide repeats 1B [Source:HGNC Symbol;Acc:HGNC:23442]	-2.27	7.29	-1.47	-2.26	-6.05	Inflammatory
SMIM5	small integral membrane protein 5 [Source:HGNC Symbol;Acc:HGNC:40030]	-1.29	3.67	-1.21	-1.62	-3.23	Inflammatory
TRIM10	tripartite motif containing 10 [Source:HGNC Symbol;Acc:HGNC:10072]	-1.7	5.67	-1.43	-1.97	-4.84	Inflammatory
TTC25	tetratricopeptide repeat domain 25 [Source:HGNC Symbol;Acc:HGNC:25280]	-1.14	3.46	-1.18	-1.52	-5.91	Inflammatory
MFSD2B	major facilitator superfamily domain containing 2B [Source:HGNC Symbol;Acc:HGNC:37207]	-1.06	3.42	-1.32	-1.63	-4.83	Inflammatory
HBM	hemoglobin subunit mu [Source:HGNC Symbol;Acc:HGNC:4826]	-1.1	3.92	-1.49	-1.71	-3.56	Inflammatory
ACKR1	atypical chemokine receptor 1 (Duffy blood group) [Source:HGNC Symbol;Acc:HGNC:4035]	-1.42	4.75	-1.38	-1.67	-4.76	Inflammatory
MROCKI	MARCKS cis regulating lncRNA promoter of cytokines and inflammation [Source:HGNC Symbol;Acc:HGNC:50323]	1.17	4.58	-2.73	-2.46	-3.5	Inflammatory
SMIM1	small integral membrane protein 1 (Vel blood group) [Source:HGNC Symbol;Acc:HGNC:44204]	1	3.96	-2.12	-1.6	-2.67	Inflammatory
SLFN14	schlafen family member 14 [Source:HGNC Symbol;Acc:HGNC:32689]	-1.42	3.91	-1.15	-1.67	-2.64	Inflammatory
OR2W3	olfactory receptor family 2 subfamily W member 3 [Source:HGNC Symbol;Acc:HGNC:15021]	-1.28	4.04	-1.02	-1.91	-13.27	Inflammatory
PAGE2B	PAGE family member 2B [Source:HGNC Symbol;Acc:HGNC:31805]	-1.18	4.83	-1.79	-1.75	-9.19	Inflammatory
AQP1	aquaporin 1 (Colton blood group) [Source:HGNC Symbol;Acc:HGNC:633]	-1.02	4.29	-1.66	-1.87	-6.25	Inflammatory
GYPB	glycophorin B (MNS blood group) [Source:HGNC Symbol;Acc:HGNC:4703]	-1.7	7	-1.78	-2.69	-4.11	Inflammatory
SELENOP	selenoprotein P [Source:HGNC Symbol;Acc:HGNC:10751]	-2.24	5.66	-1.38	-1.94	-1.45	Inflammatory
C8orf88	chromosome 8 open reading frame 88 [Source:HGNC Symbol;Acc:HGNC:44672]	1.49	3	-1.72	-2.13	-3.92	Inflammatory
CARD17	caspase recruitment domain family member 17 [Source:HGNC Symbol;Acc:HGNC:33827]	-1.35	3.52	-4.09	1.25	-3.94	Inflammatory
HMBS	hydroxymethylbilane synthase [Source:HGNC Symbol;Acc:HGNC:4982]	-1.78	4.75	-1.12	-1.88	-1.56	Inflammatory
KDM7A-DT	KDM7A divergent transcript [Source:HGNC Symbol;Acc:HGNC:48959]	-1.15	3.58	-1.44	-1.73	-2.58	Inflammatory
ABCB4+A587:IA587:H627	ATP binding cassette subfamily B member 4 [Source:HGNC Symbol;Acc:HGNC:45]	-1.72	-2.23	1.83	1.31	1.27	InnateHostDef
MYOM2	myomesin 2 [Source:HGNC Symbol;Acc:HGNC:7614]	-2.19	-2.04	2.38	-1.36	2.37	InnateHostDef
ADAM28	ADAM metallopeptidase domain 28 [Source:HGNC Symbol;Acc:HGNC:206]	-1.38	-1.24	1.61	-1.05	1.26	InnateHostDef
HDAC9	histone deacetylase 9 [Source:HGNC Symbol;Acc:HGNC:14065]	-1.88	-1.48	1.8	-1.02	1.83	InnateHostDef
PDZD4	PDZ domain containing 4 [Source:HGNC Symbol;Acc:HGNC:21167]	-1.43	-1.68	1.68	1.27	-1.06	InnateHostDef
SDK2	sidekick cell adhesion molecule 2 [Source:HGNC Symbol;Acc:HGNC:19308]	-1.44	-2.42	1.8	1.17	1.24	InnateHostDef
PFN2	profilin 2 [Source:HGNC Symbol;Acc:HGNC:8882]	-1.6	-1.32	1.85	-1.01	1.21	InnateHostDef
CELSR1	cadherin EGF LAG seven-pass G-type receptor 1 [Source:HGNC Symbol;Acc:HGNC:1850]	-2.18	-1.23	1.85	1.23	1.47	InnateHostDef
ACACB	acetyl-CoA carboxylase beta [Source:HGNC Symbol;Acc:HGNC:85]	-1.41	-1.61	1.61	1.1	1.22	InnateHostDef
FGFR1	fibroblast growth factor receptor 1 [Source:HGNC Symbol;Acc:HGNC:3688]	-1.21	1.27	2	-1.13	-1.02	InnateHostDef
OPHN1	oligophrenin 1 [Source:HGNC Symbol;Acc:HGNC:8148]	-1.16	-1.1	1.86	-1.32	-1.11	InnateHostDef
SESN1	sestrin 1 [Source:HGNC Symbol;Acc:HGNC:21595]	-1.24	1.01	1.65	-1.23	1.07	InnateHostDef
MEF2C	myocyte enhancer factor 2C [Source:HGNC Symbol;Acc:HGNC:6996]	-1.58	-1.49	1.61	-1.07	1.9	InnateHostDef
EBF4	EBF family member 4 [Source:HGNC Symbol;Acc:HGNC:29278]	-1.4	-1.53	1.86	1.02	1.03	InnateHostDef
IL5RA	interleukin 5 receptor subunit alpha [Source:HGNC Symbol;Acc:HGNC:6017]	-1.76	-1.57	2.89	1.07	-1.87	InnateHostDef
CD200	CD200 molecule [Source:HGNC Symbol;Acc:HGNC:7203]	-1.51	-1.25	1.98	-1	1.34	InnateHostDef
RPGRIP1	RPGR interacting protein 1 [Source:HGNC Symbol;Acc:HGNC:13436]	1.08	-1.6	1.97	-1.1	-2.21	InnateHostDef
CACNA1I	calcium voltage-gated channel subunit alpha1 I [Source:HGNC Symbol;Acc:HGNC:1396]	-1.59	-1.61	1.62	1.19	1.29	InnateHostDef
VSIG1	V-set and immunoglobulin domain containing 1 [Source:HGNC Symbol;Acc:HGNC:28675]	-1.74	-1.46	1.78	1.1	1.33	InnateHostDef
PHEX	phosphate regulating endopeptidase homolog X-linked [Source:HGNC Symbol;Acc:HGNC:8918]	-1.88	1.64	2.32	1.02	1.41	InnateHostDef
KLF8	Kruppel like factor 8 [Source:HGNC Symbol;Acc:HGNC:6351]	-2.02	-1.09	1.75	1.07	1.45	InnateHostDef
SMPD3	sphingomyelin phosphodiesterase 3 [Source:HGNC Symbol;Acc:HGNC:14240]	-2.12	-1.74	2.68	1.21	-1.24	InnateHostDef
EEF2K	eukaryotic elongation factor 2 kinase [Source:HGNC Symbol;Acc:HGNC:24615]	-1.82	-1.33	1.64	1.09	1.53	InnateHostDef
PRSS33	serine protease 33 [Source:HGNC Symbol;Acc:HGNC:30405]	-2.01	-2.55	3.11	1.47	-2.71	InnateHostDef
CLC	Charcot-Leyden crystal galectin [Source:HGNC Symbol;Acc:HGNC:2014]	-1.23	-1.26	2.08	1	-2.03	InnateHostDef
SIGLEC8	sialic acid binding Ig like lectin 8 [Source:HGNC Symbol;Acc:HGNC:10877]	-2.29	-2.04	3.21	1.31	-1.95	InnateHostDef
ZNF85	zinc finger protein 85 [Source:HGNC Symbol;Acc:HGNC:13160]	-2.13	-1.06	1.68	-1.15	2.01	InnateHostDef
MPP6	membrane palmitoylated protein 6 [Source:HGNC Symbol;Acc:HGNC:18167]	-2.17	-1.42	2.02	-1.07	2.02	InnateHostDef
BMPR1A	bone morphogenetic protein receptor type 1A [Source:HGNC Symbol;Acc:HGNC:1076]	-1.85	-1.16	1.62	-1.02	1.58	InnateHostDef
TBC1D12	TBC1 domain family member 12 [Source:HGNC Symbol;Acc:HGNC:29082]	-1.34	-1.04	1.69	-1.01	-1.19	InnateHostDef
TBC1D9	TBC1 domain family member 9 [Source:HGNC Symbol;Acc:HGNC:21710]	-1.27	-1.47	1.64	-1.06	1.27	InnateHostDef
TRIM2	tripartite motif containing 2 [Source:HGNC Symbol;Acc:HGNC:15974]	-1.6	-1.18	2.72	-1.32	-1.22	InnateHostDef
DTX4	deltex E3 ubiquitin ligase 4 [Source:HGNC Symbol;Acc:HGNC:29151]	-1.08	-1.19	1.63	-1.1	-1.3	InnateHostDef
CEP126	centrosomal protein 126 [Source:HGNC Symbol;Acc:HGNC:29264]	-1.89	-1.58	2.29	1.03	1.14	InnateHostDef
IL23A	interleukin 23 subunit alpha [Source:HGNC Symbol;Acc:HGNC:15488]	-1.88	-1.58	1.8	1.05	1.55	InnateHostDef
ADGRD1	adhesion G protein-coupled receptor D1 [Source:HGNC Symbol;Acc:HGNC:19893]	-1.13	-1.48	1.92	-1.1	-1.29	InnateHostDef
UST	uronyl 2-sulfotransferase [Source:HGNC Symbol;Acc:HGNC:17223]	-1.3	-1.37	1.75	1	-1.04	InnateHostDef
SLC29A1	solute carrier family 29 member 1 (Augustine blood group) [Source:HGNC Symbol;Acc:HGNC:11003]	-1.74	-1.3	1.76	1.25	-1.01	InnateHostDef
ARL6	ADP ribosylation factor like GTPase 6 [Source:HGNC Symbol;Acc:HGNC:13210]	-2.18	1.03	1.74	-1.02	1.4	InnateHostDef
PODXL2	podocalyxin like 2 [Source:HGNC Symbol;Acc:HGNC:17936]	-1.57	-1.67	1.63	1.02	1.49	InnateHostDef
ACVR2B	activin A receptor type 2B [Source:HGNC Symbol;Acc:HGNC:174]	-1.75	-1.3	1.61	1.11	1.39	InnateHostDef
ADAM23	ADAM metallopeptidase domain 23 [Source:HGNC Symbol;Acc:HGNC:202]	-1.94	-2.85	2.81	-1.06	1.26	InnateHostDef
HPCAL4	hippocalcin like 4 [Source:HGNC Symbol;Acc:HGNC:18212]	-2.73	-1.86	1.94	1.26	1.79	InnateHostDef
AKT3	AKT serine/threonine kinase 3 [Source:HGNC Symbol;Acc:HGNC:393]	-1.48	-1.26	1.63	-1.03	1.33	InnateHostDef
ID3	inhibitor of DNA binding 3, HLH protein [Source:HGNC Symbol;Acc:HGNC:5362]	-1.27	-1.65	1.68	1.15	1.33	InnateHostDef
CAMSAP2	calmodulin regulated spectrin associated protein family member 2 [Source:HGNC Symbol;Acc:HGNC:29188]	-1.19	-1.51	1.65	1.03	-1.09	InnateHostDef
B4GALT6	beta-1,4-galactosyltransferase 6 [Source:HGNC Symbol;Acc:HGNC:929]	-1.44	1.49	1.72	-1.25	-1.31	InnateHostDef
SGK1	serum/glucocorticoid regulated kinase 1 [Source:HGNC Symbol;Acc:HGNC:10810]	1.18	-1.51	1.75	-1.35	-1.4	InnateHostDef
GALNT12	polypeptide N-acetylgalactosaminyltransferase 12 [Source:HGNC Symbol;Acc:HGNC:19877]	-2.03	-1.18	1.61	1.12	1.5	InnateHostDef
ACVR2A	activin A receptor type 2A [Source:HGNC Symbol;Acc:HGNC:173]	-1.37	-1.17	1.68	1.05	-1.12	InnateHostDef
RECK	reversion inducing cysteine rich protein with kazal motifs [Source:HGNC Symbol;Acc:HGNC:11345]	-1.59	-1.33	1.72	1.06	1.23	InnateHostDef
ZNF391	zinc finger protein 391 [Source:HGNC Symbol;Acc:HGNC:18779]	-1.58	-1.35	1.89	-1.01	1.17	InnateHostDef
FOSB	FosB proto-oncogene, AP-1 transcription factor subunit [Source:HGNC Symbol;Acc:HGNC:3797]	-1.34	-1.36	2.22	-1.41	1.46	InnateHostDef
AMOT	angiomotin [Source:HGNC Symbol;Acc:HGNC:17810]	-1.74	-1.71	2.18	-1.12	1.41	InnateHostDef
FBXL16	F-box and leucine rich repeat protein 16 [Source:HGNC Symbol;Acc:HGNC:14150]	-1.82	-1.44	1.67	1.24	1.26	InnateHostDef
AKAP12	A-kinase anchoring protein 12 [Source:HGNC Symbol;Acc:HGNC:370]	-1.67	1.08	2.22	1.22	-3.49	InnateHostDef
SPATA6	spermatogenesis associated 6 [Source:HGNC Symbol;Acc:HGNC:18309]	1.48	-1.23	1.66	-1.49	-2.82	InnateHostDef
PTGFRN	prostaglandin F2 receptor inhibitor [Source:HGNC Symbol;Acc:HGNC:9601]	-1.21	-1.41	1.62	-1.11	1.17	InnateHostDef
HRK	harakiri, BCL2 interacting protein [Source:HGNC Symbol;Acc:HGNC:5185]	-1.16	-1.42	3.94	-1.6	-2.05	InnateHostDef
MAP7	microtubule associated protein 7 [Source:HGNC Symbol;Acc:HGNC:6869]	1.08	-1.51	2.28	-1.42	-2.02	InnateHostDef
KCNMB4	potassium calcium-activated channel subfamily M regulatory beta subunit 4 [Source:HGNC Symbol;Acc:HGNC:6289]	-1.24	-1.59	1.68	-1.04	1.08	InnateHostDef
SPRY2	sprouty RTK signaling antagonist 2 [Source:HGNC Symbol;Acc:HGNC:11270]	-1.3	1.15	2.42	-2.06	1.41	InnateHostDef
ZFP37	ZFP37 zinc finger protein [Source:HGNC Symbol;Acc:HGNC:12863]	-2.14	-1.43	1.79	1.02	1.72	InnateHostDef
CCN3	cellular communication network factor 3 [Source:HGNC Symbol;Acc:HGNC:7885]	-1.15	-1.05	2.3	-1.18	-3.2	InnateHostDef
CCDC65	coiled-coil domain containing 65 [Source:HGNC Symbol;Acc:HGNC:29937]	-1.67	-1.46	1.88	-1.02	1.37	InnateHostDef
MORN3	MORN repeat containing 3 [Source:HGNC Symbol;Acc:HGNC:29807]	-1.36	-1.77	1.88	-1.06	1.22	InnateHostDef
FBLN5	fibulin 5 [Source:HGNC Symbol;Acc:HGNC:3602]	-1.66	-1.47	2.13	1.01	1.06	InnateHostDef
RAB40B	RAB40B, member RAS oncogene family [Source:HGNC Symbol;Acc:HGNC:18284]	-2.03	-1.72	1.69	-1.05	2.23	InnateHostDef
TNFRSF11A	TNF receptor superfamily member 11a [Source:HGNC Symbol;Acc:HGNC:11908]	-1.29	-1.19	1.65	-1.06	-1	InnateHostDef
ADAMTS10	ADAM metallopeptidase with thrombospondin type 1 motif 10 [Source:HGNC Symbol;Acc:HGNC:13201]	-1.53	-1.62	1.62	1.17	1.25	InnateHostDef
CACNG8	calcium voltage-gated channel auxiliary subunit gamma 8 [Source:HGNC Symbol;Acc:HGNC:13628]	-1.67	-1.76	2.14	1.6	-2.51	InnateHostDef
AZIN2	antizyme inhibitor 2 [Source:HGNC Symbol;Acc:HGNC:29957]	-1.45	-1.76	1.71	1.17	1.03	InnateHostDef
CELSR2	cadherin EGF LAG seven-pass G-type receptor 2 [Source:HGNC Symbol;Acc:HGNC:3231]	-1.66	-1.38	1.64	-1.06	1.55	InnateHostDef
SOX13	SRY-box transcription factor 13 [Source:HGNC Symbol;Acc:HGNC:11192]	-2.16	-1.34	1.74	1.27	1.32	InnateHostDef
PPFIA4	PTPRF interacting protein alpha 4 [Source:HGNC Symbol;Acc:HGNC:9248]	-1.63	1.36	2.11	-1.38	-1.21	InnateHostDef
AFF3	AF4/FMR2 family member 3 [Source:HGNC Symbol;Acc:HGNC:6473]	-1.42	-1.8	1.88	-1.03	1.41	InnateHostDef
ITGA9	integrin subunit alpha 9 [Source:HGNC Symbol;Acc:HGNC:6145]	-1.2	1.85	1.88	-2	-1.76	InnateHostDef
ZNF660	zinc finger protein 660 [Source:HGNC Symbol;Acc:HGNC:26720]	-1.11	1.15	1.61	-1.39	-1.1	InnateHostDef
TNFRSF21	TNF receptor superfamily member 21 [Source:HGNC Symbol;Acc:HGNC:13469]	-1.21	-1.92	1.9	1.1	-1.22	InnateHostDef
CRIP3	cysteine rich protein 3 [Source:HGNC Symbol;Acc:HGNC:17751]	-1.08	-1.31	1.7	-1.03	-1.26	InnateHostDef
IGFBP3	insulin like growth factor binding protein 3 [Source:HGNC Symbol;Acc:HGNC:5472]	-1.96	1	2.04	1.16	-1.34	InnateHostDef
CNKSR2	connector enhancer of kinase suppressor of Ras 2 [Source:HGNC Symbol;Acc:HGNC:19701]	-2.32	-1.7	2.05	1.02	1.94	InnateHostDef
KLRF1	killer cell lectin like receptor F1 [Source:HGNC Symbol;Acc:HGNC:13342]	-1.66	-1.1	1.76	-1.03	1.25	InnateHostDef
DIXDC1	DIX domain containing 1 [Source:HGNC Symbol;Acc:HGNC:23695]	-1.08	-1.18	1.66	-1.18	-1.16	InnateHostDef
ANK3	ankyrin 3 [Source:HGNC Symbol;Acc:HGNC:494]	-1.58	-1.29	1.75	1.1	1.12	InnateHostDef
NR3C2	nuclear receptor subfamily 3 group C member 2 [Source:HGNC Symbol;Acc:HGNC:7979]	-1.89	-1.67	1.77	1.22	1.36	InnateHostDef
DST	dystonin [Source:HGNC Symbol;Acc:HGNC:1090]	-1.65	-1.12	1.62	1.01	1.28	InnateHostDef
CYSLTR2	cysteinyl leukotriene receptor 2 [Source:HGNC Symbol;Acc:HGNC:18274]	-1.57	-1.4	1.82	1.36	-1.52	InnateHostDef
SPEF2	sperm flagellar 2 [Source:HGNC Symbol;Acc:HGNC:26293]	-1.56	-1.14	1.76	1.15	-1.21	InnateHostDef
C16orf74	chromosome 16 open reading frame 74 [Source:HGNC Symbol;Acc:HGNC:23362]	-1.43	-1.74	1.72	-1.17	1.78	InnateHostDef
ANGPT1	angiopoietin 1 [Source:HGNC Symbol;Acc:HGNC:484]	1.15	1.1	2.23	-2.01	-2.33	InnateHostDef
SH3RF1	SH3 domain containing ring finger 1 [Source:HGNC Symbol;Acc:HGNC:17650]	-1.25	-1.06	1.66	-1.34	1.27	InnateHostDef
DEPTOR	DEP domain containing MTOR interacting protein [Source:HGNC Symbol;Acc:HGNC:22953]	-1.41	-1.37	1.79	-1.3	1.47	InnateHostDef
MS4A1	membrane spanning 4-domains A1 [Source:HGNC Symbol;Acc:HGNC:7315]	-1.43	-1.49	1.86	1.01	1.18	InnateHostDef
ZFYVE9	zinc finger FYVE-type containing 9 [Source:HGNC Symbol;Acc:HGNC:6775]	-1.37	-1.76	1.79	1	1.22	InnateHostDef
KIT	KIT proto-oncogene, receptor tyrosine kinase [Source:HGNC Symbol;Acc:HGNC:6342]	1.46	-1.23	1.85	-2.03	-1.74	InnateHostDef
CACNA2D3	calcium voltage-gated channel auxiliary subunit alpha2delta 3 [Source:HGNC Symbol;Acc:HGNC:15460]	1.22	-2.05	1.91	-1.07	-2.45	InnateHostDef
AGAP1	ArfGAP with GTPase domain, ankyrin repeat and PH domain 1 [Source:HGNC Symbol;Acc:HGNC:16922]	-1.85	-1.29	1.75	1.18	1.19	InnateHostDef
RNF207	ring finger protein 207 [Source:HGNC Symbol;Acc:HGNC:32947]	-1.72	-1.15	1.66	1.45	-1.52	InnateHostDef
CD1C	CD1c molecule [Source:HGNC Symbol;Acc:HGNC:1636]	-1.15	-2.14	1.98	-1.02	-1.09	InnateHostDef
THEM4	thioesterase superfamily member 4 [Source:HGNC Symbol;Acc:HGNC:17947]	-1.88	-1.55	1.62	1.18	1.63	InnateHostDef
ZNF382	zinc finger protein 382 [Source:HGNC Symbol;Acc:HGNC:17409]	-1.89	-1.09	1.7	1.05	1.31	InnateHostDef
PLXDC1	plexin domain containing 1 [Source:HGNC Symbol;Acc:HGNC:20945]	-1.54	-1.82	1.76	1.2	1.14	InnateHostDef
ZNF577	zinc finger protein 577 [Source:HGNC Symbol;Acc:HGNC:28673]	-1.47	-1.14	1.66	1	1.08	InnateHostDef
ALOX15	arachidonate 15-lipoxygenase [Source:HGNC Symbol;Acc:HGNC:433]	-1.63	-3.88	3.24	1.2	-2.15	InnateHostDef
ACOT11	acyl-CoA thioesterase 11 [Source:HGNC Symbol;Acc:HGNC:18156]	-1.22	-1.13	1.73	1.01	-1.47	InnateHostDef
CAMK2N1	calcium/calmodulin dependent protein kinase II inhibitor 1 [Source:HGNC Symbol;Acc:HGNC:24190]	-1.69	-1.75	1.79	1.32	1.03	InnateHostDef
FCMR	Fc fragment of IgM receptor [Source:HGNC Symbol;Acc:HGNC:14315]	-1.83	-1.78	1.64	1.14	1.91	InnateHostDef
CD200R1	CD200 receptor 1 [Source:HGNC Symbol;Acc:HGNC:24235]	-1.65	1.51	1.63	-1.27	1.06	InnateHostDef
PTPN13	protein tyrosine phosphatase non-receptor type 13 [Source:HGNC Symbol;Acc:HGNC:9646]	-1.61	-1.11	1.76	1.03	1.04	InnateHostDef
CPA3	carboxypeptidase A3 [Source:HGNC Symbol;Acc:HGNC:2298]	-1.48	-1.08	1.84	1.32	-2.55	InnateHostDef
PLXNB1	plexin B1 [Source:HGNC Symbol;Acc:HGNC:9103]	1.07	-1.44	1.76	-1.28	-1.2	InnateHostDef
PI16	peptidase inhibitor 16 [Source:HGNC Symbol;Acc:HGNC:21245]	-1.39	-1.29	1.75	1.08	-1.11	InnateHostDef
BAALC	BAALC binder of MAP3K1 and KLF4 [Source:HGNC Symbol;Acc:HGNC:14333]	1.22	-1.08	3.27	-1.25	-1.22	InnateHostDef
NIPSNAP3B	nipsnap homolog 3B [Source:HGNC Symbol;Acc:HGNC:23641]	-1.44	1.05	1.93	-1.15	-1.19	InnateHostDef
AMOTL1	angiomotin like 1 [Source:HGNC Symbol;Acc:HGNC:17811]	-1.15	1.39	1.62	-1.46	-1.24	InnateHostDef
SPRED1	sprouty related EVH1 domain containing 1 [Source:HGNC Symbol;Acc:HGNC:20249]	-1.1	-1.08	2.25	-1.51	-1.48	InnateHostDef
STXBP4	syntaxin binding protein 4 [Source:HGNC Symbol;Acc:HGNC:19694]	-1.77	-1.29	1.66	1.06	1.43	InnateHostDef
NKX3-1	NK3 homeobox 1 [Source:HGNC Symbol;Acc:HGNC:7838]	-1.35	-1.65	2.13	1.27	-1.86	InnateHostDef
ZNF528	zinc finger protein 528 [Source:HGNC Symbol;Acc:HGNC:29384]	-1.6	-1.18	1.73	-1	1.23	InnateHostDef
ZNF83	zinc finger protein 83 [Source:HGNC Symbol;Acc:HGNC:13158]	-1.48	1.1	1.62	-1.06	1.03	InnateHostDef
PTGDR	prostaglandin D2 receptor [Source:HGNC Symbol;Acc:HGNC:9591]	-1.72	-1.01	1.79	1.01	1.11	InnateHostDef
AXIN2	axin 2 [Source:HGNC Symbol;Acc:HGNC:904]	-1.59	-1.63	1.88	1.04	1.26	InnateHostDef
SDC2	syndecan 2 [Source:HGNC Symbol;Acc:HGNC:10659]	1.22	-2.94	2.96	-1.74	-2.34	InnateHostDef
GPR183	G protein-coupled receptor 183 [Source:HGNC Symbol;Acc:HGNC:3128]	-1.74	-1.88	1.79	-1.01	1.94	InnateHostDef
WNT10B	Wnt family member 10B [Source:HGNC Symbol;Acc:HGNC:12775]	-1.9	-1.51	1.92	1.07	1.36	InnateHostDef
CMTM8	CKLF like MARVEL transmembrane domain containing 8 [Source:HGNC Symbol;Acc:HGNC:19179]	-1.12	-1.8	1.76	-1.04	-1.05	InnateHostDef
MTSS1	MTSS I-BAR domain containing 1 [Source:HGNC Symbol;Acc:HGNC:20443]	-1.33	-1.3	1.88	-1.08	1.07	InnateHostDef
TPPP	tubulin polymerization promoting protein [Source:HGNC Symbol;Acc:HGNC:24164]	1.2	-1.2	1.81	-1.59	-1.46	InnateHostDef
DSEL	dermatan sulfate epimerase like [Source:HGNC Symbol;Acc:HGNC:18144]	-1.4	1.09	1.94	-1.24	-1.14	InnateHostDef
HOPX	HOP homeobox [Source:HGNC Symbol;Acc:HGNC:24961]	-1.89	-1.07	1.83	-1.11	1.65	InnateHostDef
GPR82	G protein-coupled receptor 82 [Source:HGNC Symbol;Acc:HGNC:4533]	-1.51	-1.46	3.36	-1.1	-1.43	InnateHostDef
GPR34	G protein-coupled receptor 34 [Source:HGNC Symbol;Acc:HGNC:4490]	1.02	-1.36	2.42	-1.33	-2.88	InnateHostDef
GATM	glycine amidinotransferase [Source:HGNC Symbol;Acc:HGNC:4175]	-1.76	-1.15	1.8	1	1.26	InnateHostDef
ZNF540	zinc finger protein 540 [Source:HGNC Symbol;Acc:HGNC:25331]	-1.79	-1.13	1.85	1.01	1.19	InnateHostDef
MACROD2	mono-ADP ribosylhydrolase 2 [Source:HGNC Symbol;Acc:HGNC:16126]	-1.64	-1.44	2.71	1.16	1.57	InnateHostDef
PTPRM	protein tyrosine phosphatase receptor type M [Source:HGNC Symbol;Acc:HGNC:9675]	-1.88	-1.26	2.19	-1.13	1.4	InnateHostDef
TIGD3	tigger transposable element derived 3 [Source:HGNC Symbol;Acc:HGNC:18334]	1	-1.89	2.36	-1.03	-3.26	InnateHostDef
CTSF	cathepsin F [Source:HGNC Symbol;Acc:HGNC:2531]	-1.61	-1.39	1.65	1.08	1.33	InnateHostDef
SLC29A2	solute carrier family 29 member 2 [Source:HGNC Symbol;Acc:HGNC:11004]	-1.95	-1.91	1.68	1.31	1.42	InnateHostDef
GOLGA8A	golgin A8 family member A [Source:HGNC Symbol;Acc:HGNC:31972]	-1.65	-1.29	1.66	1.04	1.43	InnateHostDef
CLCF1	cardiotrophin like cytokine factor 1 [Source:HGNC Symbol;Acc:HGNC:17412]	-1.28	-1.67	1.7	1.1	-1.05	InnateHostDef
CD19	CD19 molecule [Source:HGNC Symbol;Acc:HGNC:1633]	-1.79	-2.14	1.93	1.14	1.9	InnateHostDef
SAMD12	sterile alpha motif domain containing 12 [Source:HGNC Symbol;Acc:HGNC:31750]	-2.11	-1.79	1.92	-1.1	2.18	InnateHostDef
ZNF491	zinc finger protein 491 [Source:HGNC Symbol;Acc:HGNC:23706]	-1.24	-1.13	1.69	-1.19	1.03	InnateHostDef
GRAMD1C	GRAM domain containing 1C [Source:HGNC Symbol;Acc:HGNC:25252]	1.27	-1.44	2.69	-2.15	-2.6	InnateHostDef
CA8	carbonic anhydrase 8 [Source:HGNC Symbol;Acc:HGNC:1382]	-1.55	2.1	1.89	-1.32	-2.84	InnateHostDef
GATA2	GATA binding protein 2 [Source:HGNC Symbol;Acc:HGNC:4171]	-1.32	1.05	1.8	1.17	-2.93	InnateHostDef
FCER1A	Fc fragment of IgE receptor Ia [Source:HGNC Symbol;Acc:HGNC:3609]	-1.74	-1.47	2.72	1.18	-2.31	InnateHostDef
ANKRD18A	ankyrin repeat domain 18A [Source:HGNC Symbol;Acc:HGNC:23643]	-1.29	1.02	2.05	-1.09	-1.79	InnateHostDef
ZNF571	zinc finger protein 571 [Source:HGNC Symbol;Acc:HGNC:25000]	-1.43	-1.02	1.76	-1.19	1.11	InnateHostDef
CACNB4	calcium voltage-gated channel auxiliary subunit beta 4 [Source:HGNC Symbol;Acc:HGNC:1404]	-1.23	-1.03	2.2	-1.27	-1.62	InnateHostDef
SPNS3	sphingolipid transporter 3 (putative) [Source:HGNC Symbol;Acc:HGNC:28433]	-1.35	-1.33	2.27	1.01	-1.71	InnateHostDef
PLCB1	phospholipase C beta 1 [Source:HGNC Symbol;Acc:HGNC:15917]	-1.1	-1.41	1.8	-1.06	-1.36	InnateHostDef
CRIP2	cysteine rich protein 2 [Source:HGNC Symbol;Acc:HGNC:2361]	-1.29	-1.73	1.77	1.26	-1.41	InnateHostDef
SPNS2	sphingolipid transporter 2 [Source:HGNC Symbol;Acc:HGNC:26992]	1.41	1.06	1.68	-1.62	-3.41	InnateHostDef
PTGDR2	prostaglandin D2 receptor 2 [Source:HGNC Symbol;Acc:HGNC:4502]	-1.65	-1.75	2.49	1.32	-2.18	InnateHostDef
CCR3	C-C motif chemokine receptor 3 [Source:HGNC Symbol;Acc:HGNC:1604]	-1.22	-1.4	1.88	1.22	-2.48	InnateHostDef
CCR4	C-C motif chemokine receptor 4 [Source:HGNC Symbol;Acc:HGNC:1605]	-1.51	-1.26	1.66	1.17	-1.04	InnateHostDef
CLECL1	C-type lectin like 1 [Source:HGNC Symbol;Acc:HGNC:24462]	-2.54	-1.31	2.34	1.21	1.77	InnateHostDef
MYBL1	MYB proto-oncogene like 1 [Source:HGNC Symbol;Acc:HGNC:7547]	-1.77	-1.03	1.82	-1.02	1.22	InnateHostDef
MATN1-AS1	MATN1 antisense RNA 1 [Source:HGNC Symbol;Acc:HGNC:40364]	-1.79	-1.36	1.64	1.18	1.25	InnateHostDef
CYP4F12	cytochrome P450 family 4 subfamily F member 12 [Source:HGNC Symbol;Acc:HGNC:18857]	1.07	-1.24	1.76	-1.09	-2.28	InnateHostDef
NAP1L3	nucleosome assembly protein 1 like 3 [Source:HGNC Symbol;Acc:HGNC:7639]	-1.49	-1.25	1.88	1.04	-1.15	InnateHostDef
NAP1L2	nucleosome assembly protein 1 like 2 [Source:HGNC Symbol;Acc:HGNC:7638]	-1.53	-1.01	2.08	-1.17	-1.13	InnateHostDef
ZNF395	zinc finger protein 395 [Source:HGNC Symbol;Acc:HGNC:18737]	-1.44	-1.5	1.62	1.09	1.21	InnateHostDef
DYNC2H1	dynein cytoplasmic 2 heavy chain 1 [Source:HGNC Symbol;Acc:HGNC:2962]	-1.36	-1.18	1.79	-1.18	1.11	InnateHostDef
TMEM220	transmembrane protein 220 [Source:HGNC Symbol;Acc:HGNC:33757]	-1.64	-1.4	1.7	1.01	1.35	InnateHostDef
TPRG1	tumor protein p63 regulated 1 [Source:HGNC Symbol;Acc:HGNC:24759]	-1.69	-1.5	1.8	-1	1.46	InnateHostDef
ZNF626	zinc finger protein 626 [Source:HGNC Symbol;Acc:HGNC:30461]	-1.7	-1.25	1.61	1.01	1.51	InnateHostDef
ZNF793	zinc finger protein 793 [Source:HGNC Symbol;Acc:HGNC:33115]	-1.62	-1.31	1.74	1.04	1.25	InnateHostDef
CNR2	cannabinoid receptor 2 [Source:HGNC Symbol;Acc:HGNC:2160]	-1.56	-1.53	1.97	1.22	-1.2	InnateHostDef
ZNF600	zinc finger protein 600 [Source:HGNC Symbol;Acc:HGNC:30951]	-1.67	-1.21	1.64	1.02	1.41	InnateHostDef
PLEKHG4	pleckstrin homology and RhoGEF domain containing G4 [Source:HGNC Symbol;Acc:HGNC:24501]	-2.2	-1.52	1.64	1.12	1.86	InnateHostDef
SRGAP3	SLIT-ROBO Rho GTPase activating protein 3 [Source:HGNC Symbol;Acc:HGNC:19744]	-1.43	-1.83	1.8	1.06	1.17	InnateHostDef
MYO6	myosin VI [Source:HGNC Symbol;Acc:HGNC:7605]	-1.9	-1.17	1.64	-1.06	1.75	InnateHostDef
ZNF665	zinc finger protein 665 [Source:HGNC Symbol;Acc:HGNC:25885]	-1.57	-1.11	1.64	-1.01	1.17	InnateHostDef
TTC30A	tetratricopeptide repeat domain 30A [Source:HGNC Symbol;Acc:HGNC:25853]	-1.4	-1.28	1.79	-1.19	1.27	InnateHostDef
KLHDC1	kelch domain containing 1 [Source:HGNC Symbol;Acc:HGNC:19836]	-1.65	-1.33	1.83	-1.07	1.34	InnateHostDef
ZNF823	zinc finger protein 823 [Source:HGNC Symbol;Acc:HGNC:30936]	-1.62	-1.3	1.65	-1.12	1.65	InnateHostDef
GOLGA6L9	golgin A6 family like 9 [Source:HGNC Symbol;Acc:HGNC:37229]	-1.75	-1.26	1.83	-1.04	1.33	InnateHostDef
CLEC9A	C-type lectin domain containing 9A [Source:HGNC Symbol;Acc:HGNC:26705]	-1.05	-1.17	1.97	1.04	-4.56	InnateHostDef
ZNF568	zinc finger protein 568 [Source:HGNC Symbol;Acc:HGNC:25392]	-1.63	-1.31	1.61	1.01	1.43	InnateHostDef
COLGALT2	collagen beta(1-O)galactosyltransferase 2 [Source:HGNC Symbol;Acc:HGNC:16790]	-1.82	-1.5	1.9	1.06	1.38	InnateHostDef
FAM169A	family with sequence similarity 169 member A [Source:HGNC Symbol;Acc:HGNC:29138]	-1.82	-1.09	1.73	-1.11	1.56	InnateHostDef
SELENOM	selenoprotein M [Source:HGNC Symbol;Acc:HGNC:30397]	-1.69	-1.57	1.66	1.29	1.16	InnateHostDef
ZNF525	zinc finger protein 525 [Source:HGNC Symbol;Acc:HGNC:29423]	-1.8	-1.01	1.68	1.03	1.24	InnateHostDef
HLA-DOA	major histocompatibility complex, class II, DO alpha [Source:HGNC Symbol;Acc:HGNC:4936]	-1.77	-1.93	1.71	1.34	1.38	InnateHostDef
KLRC2	killer cell lectin like receptor C2 [Source:HGNC Symbol;Acc:HGNC:6375]	-2.24	-1.1	2.5	-1.53	1.98	InnateHostDef
GOLGA8B	golgin A8 family member B [Source:HGNC Symbol;Acc:HGNC:31973]	-2.06	-1.07	1.84	-1.02	1.49	InnateHostDef
C14orf132	chromosome 14 open reading frame 132 [Source:HGNC Symbol;Acc:HGNC:20346]	-1.49	-1.78	2.01	1.1	-1.11	InnateHostDef
MIR600HG	MIR600 host gene [Source:HGNC Symbol;Acc:HGNC:23642]	-1.64	-1.92	1.68	1.17	1.52	InnateHostDef
WDR86-AS1	WDR86 antisense RNA 1 [Source:HGNC Symbol;Acc:HGNC:41186]	-1.85	-1.65	1.94	1.35	-1.1	InnateHostDef
GPR162	G protein-coupled receptor 162 [Source:HGNC Symbol;Acc:HGNC:16693]	-1.03	-1.85	1.63	1.16	-1.59	InnateHostDef
RAB44	RAB44, member RAS oncogene family [Source:HGNC Symbol;Acc:HGNC:21068]	-1.29	1.05	1.82	-1.06	-1.55	InnateHostDef
ZNF10	zinc finger protein 10 [Source:HGNC Symbol;Acc:HGNC:12879]	-1.47	-1.21	1.62	-1.11	1.39	InnateHostDef
SPON1	spondin 1 [Source:HGNC Symbol;Acc:HGNC:11252]	-1.87	-2.1	2.09	1	1.47	InnateHostDef
RHEX	regulator of hemoglobinization and erythroid cell expansion [Source:HGNC Symbol;Acc:HGNC:25341]	-1.37	-1.21	2.08	-1.03	-1.27	InnateHostDef
CD24	CD24 molecule [Source:HGNC Symbol;Acc:HGNC:1645]	-1.27	2.31	1.91	-2.45	-1.97	InnateHostDef
NEFL	neurofilament light [Source:HGNC Symbol;Acc:HGNC:7739]	-1.69	-1.33	1.98	1.26	-1.38	InnateHostDef
LAP3	leucine aminopeptidase 3 [Source:HGNC Symbol;Acc:HGNC:18449]	-1.57	1.53	-2.44	1.73	1.05	Interferon
CYB561	cytochrome b561 [Source:HGNC Symbol;Acc:HGNC:2571]	-2.03	1.05	1.11	1.72	-1.08	Interferon
ETV7	ETS variant transcription factor 7 [Source:HGNC Symbol;Acc:HGNC:18160]	-1.54	2.17	-4.51	2.02	-2.44	Interferon
NUB1	negative regulator of ubiquitin like proteins 1 [Source:HGNC Symbol;Acc:HGNC:17623]	-1.26	1.37	-1.58	1.53	-1.42	Interferon
CD74	CD74 molecule [Source:HGNC Symbol;Acc:HGNC:1697]	-1.49	-1.31	1.05	1.61	1.03	Interferon
SAMD4A	sterile alpha motif domain containing 4A [Source:HGNC Symbol;Acc:HGNC:23023]	-3.3	1.28	-1.44	2.59	-1.13	Interferon
OSBPL5	oxysterol binding protein like 5 [Source:HGNC Symbol;Acc:HGNC:16392]	-1.57	-1.41	1.12	1.58	1.12	Interferon
GRAMD1B	GRAM domain containing 1B [Source:HGNC Symbol;Acc:HGNC:29214]	-1.73	1.71	-2.12	1.82	-1.24	Interferon
PLEKHO1	pleckstrin homology domain containing O1 [Source:HGNC Symbol;Acc:HGNC:24310]	-1.2	-1.17	-1.01	1.58	-1.6	Interferon
TYMP	thymidine phosphorylase [Source:HGNC Symbol;Acc:HGNC:3148]	1.14	-1.03	-1.77	1.55	-2.04	Interferon
BTN3A1	butyrophilin subfamily 3 member A1 [Source:HGNC Symbol;Acc:HGNC:1138]	-1.46	1.24	-1.27	1.53	-1.14	Interferon
MSR1	macrophage scavenger receptor 1 [Source:HGNC Symbol;Acc:HGNC:7376]	-1.73	-1.29	-1.15	2.27	-1.39	Interferon
CUL1	cullin 1 [Source:HGNC Symbol;Acc:HGNC:2551]	-1.61	-1.05	-1.26	1.5	1.47	Interferon
PARP12	poly(ADP-ribose) polymerase family member 12 [Source:HGNC Symbol;Acc:HGNC:21919]	-2.05	1.52	-1.81	1.91	-1.03	Interferon
IFI35	interferon induced protein 35 [Source:HGNC Symbol;Acc:HGNC:5399]	-1.29	1.38	-2.88	1.78	-1.17	Interferon
ARHGEF10L	Rho guanine nucleotide exchange factor 10 like [Source:HGNC Symbol;Acc:HGNC:25540]	-1.21	-1.61	1.11	1.55	-1.22	Interferon
LAMP3	lysosomal associated membrane protein 3 [Source:HGNC Symbol;Acc:HGNC:14582]	-3.53	2.35	-5.61	2.8	-1.54	Interferon
SP140	SP140 nuclear body protein [Source:HGNC Symbol;Acc:HGNC:17133]	-1.77	1.37	-1.82	1.64	1.3	Interferon
IL12RB2	interleukin 12 receptor subunit beta 2 [Source:HGNC Symbol;Acc:HGNC:5972]	-2.99	1.25	-1.62	1.72	2.07	Interferon
SIGLEC1	sialic acid binding Ig like lectin 1 [Source:HGNC Symbol;Acc:HGNC:11127]	-5.24	-1.14	-4.97	3.55	1.93	Interferon
OAS1	2'-5'-oligoadenylate synthetase 1 [Source:HGNC Symbol;Acc:HGNC:8086]	-2.17	1.54	-3.15	2.33	-1.06	Interferon
TGM1	transglutaminase 1 [Source:HGNC Symbol;Acc:HGNC:11777]	-1.71	-1.16	-1	1.52	1.3	Interferon
ADA2	adenosine deaminase 2 [Source:HGNC Symbol;Acc:HGNC:1839]	-1.59	-1.44	-1.05	1.57	1.44	Interferon
APOL1	apolipoprotein L1 [Source:HGNC Symbol;Acc:HGNC:618]	-1.23	1.58	-2.61	1.68	-1.59	Interferon
UPK3A	uroplakin 3A [Source:HGNC Symbol;Acc:HGNC:12580]	-1.56	-1.71	1.16	1.88	-1.25	Interferon
PSME2	proteasome activator subunit 2 [Source:HGNC Symbol;Acc:HGNC:9569]	-1.64	1.3	-1.67	1.51	1.38	Interferon
CD40	CD40 molecule [Source:HGNC Symbol;Acc:HGNC:11919]	-1.52	1.13	-1.39	1.71	-1.05	Interferon
IL4I1	interleukin 4 induced 1 [Source:HGNC Symbol;Acc:HGNC:19094]	-1.83	-1.53	-1.69	1.76	2.09	Interferon
NOD1	nucleotide binding oligomerization domain containing 1 [Source:HGNC Symbol;Acc:HGNC:16390]	-1.58	1.17	-1.14	1.54	-1.03	Interferon
TMEM176B	transmembrane protein 176B [Source:HGNC Symbol;Acc:HGNC:29596]	-1.08	-1.36	-1.12	1.81	-2.4	Interferon
BLVRA	biliverdin reductase A [Source:HGNC Symbol;Acc:HGNC:1062]	-1.27	-1.12	-1.23	1.56	-1.05	Interferon
DDX58	DExD/H-box helicase 58 [Source:HGNC Symbol;Acc:HGNC:19102]	-1.37	1.9	-2.32	1.64	-1.87	Interferon
NPDC1	neural proliferation, differentiation and control 1 [Source:HGNC Symbol;Acc:HGNC:7899]	-1.96	1.08	1.1	1.5	1.18	Interferon
SEPTIN4	septin 4 [Source:HGNC Symbol;Acc:HGNC:9165]	-2.69	2.13	-6.24	3.05	-2.18	Interferon
LGALS3BP	galectin 3 binding protein [Source:HGNC Symbol;Acc:HGNC:6564]	-3.65	1.46	-3.73	2.03	2.57	Interferon
DHX58	DExH-box helicase 58 [Source:HGNC Symbol;Acc:HGNC:29517]	-2.3	1.19	-2.33	2.52	1.03	Interferon
ABI3	ABI family member 3 [Source:HGNC Symbol;Acc:HGNC:29859]	-1.47	-1.42	-1.07	1.54	1.33	Interferon
MDK	midkine [Source:HGNC Symbol;Acc:HGNC:6972]	-2.03	1.21	-2.61	2.06	1.47	Interferon
SLC6A12	solute carrier family 6 member 12 [Source:HGNC Symbol;Acc:HGNC:11045]	-1.33	1.26	-1.62	1.83	-1.75	Interferon
OAS3	2'-5'-oligoadenylate synthetase 3 [Source:HGNC Symbol;Acc:HGNC:8088]	-2.86	2.14	-4.36	2.36	-1.21	Interferon
OAS2	2'-5'-oligoadenylate synthetase 2 [Source:HGNC Symbol;Acc:HGNC:8087]	-2.85	1.44	-3.17	2.41	1.34	Interferon
SLC12A7	solute carrier family 12 member 7 [Source:HGNC Symbol;Acc:HGNC:10915]	-1.43	-1.16	1.02	1.68	-1.3	Interferon
OTOF	otoferlin [Source:HGNC Symbol;Acc:HGNC:8515]	-9.48	-1.31	-11.82	2.89	4.8	Interferon
STAT1	signal transducer and activator of transcription 1 [Source:HGNC Symbol;Acc:HGNC:11362]	-1.43	1.61	-1.95	1.54	-1.17	Interferon
ST3GAL5	ST3 beta-galactoside alpha-2,3-sialyltransferase 5 [Source:HGNC Symbol;Acc:HGNC:10872]	-1.92	-1.24	1.1	1.52	1.49	Interferon
CDK18	cyclin dependent kinase 18 [Source:HGNC Symbol;Acc:HGNC:8751]	-2.11	-1.29	-1.38	1.87	1.68	Interferon
IFIT3	interferon induced protein with tetratricopeptide repeats 3 [Source:HGNC Symbol;Acc:HGNC:5411]	-2.02	1.73	-4.06	2.63	-2	Interferon
IFIT2	interferon induced protein with tetratricopeptide repeats 2 [Source:HGNC Symbol;Acc:HGNC:5409]	-1.9	1.99	-2.71	2.09	-1.91	Interferon
DNPEP	aspartyl aminopeptidase [Source:HGNC Symbol;Acc:HGNC:2981]	-1.66	-1.21	-1.05	1.51	1.42	Interferon
ZBP1	Z-DNA binding protein 1 [Source:HGNC Symbol;Acc:HGNC:16176]	-1.55	1.28	-2.29	1.87	1.03	Interferon
MT2A	metallothionein 2A [Source:HGNC Symbol;Acc:HGNC:7406]	-2.41	1.62	-3.01	2.23	1.13	Interferon
TMEM255A	transmembrane protein 255A [Source:HGNC Symbol;Acc:HGNC:26086]	-3.54	-1.06	-1.29	2.37	1.51	Interferon
IFI6	interferon alpha inducible protein 6 [Source:HGNC Symbol;Acc:HGNC:4054]	-2.03	1.51	-3.75	2.12	1.21	Interferon
APOL3	apolipoprotein L3 [Source:HGNC Symbol;Acc:HGNC:14868]	-1.89	1.12	-1.42	1.7	1.37	Interferon
APOBEC3F	apolipoprotein B mRNA editing enzyme catalytic subunit 3F [Source:HGNC Symbol;Acc:HGNC:17356]	-2.03	1.04	-1.49	1.57	1.87	Interferon
ARHGAP22	Rho GTPase activating protein 22 [Source:HGNC Symbol;Acc:HGNC:30320]	-1.5	-1.34	1.28	1.52	-1.15	Interferon
CDKN1C	cyclin dependent kinase inhibitor 1C [Source:HGNC Symbol;Acc:HGNC:1786]	-1.38	-1.56	-1.03	2.17	-2.06	Interferon
KLHDC7B	kelch domain containing 7B [Source:HGNC Symbol;Acc:HGNC:25145]	-2.66	1.26	-1.8	2.11	1.43	Interferon
SHFL	shiftless antiviral inhibitor of ribosomal frameshifting [Source:HGNC Symbol;Acc:HGNC:25649]	-1.51	1.06	-1.42	1.67	1.07	Interferon
EPS8L1	EPS8 like 1 [Source:HGNC Symbol;Acc:HGNC:21295]	-1.55	1.02	-1.24	1.51	1.21	Interferon
IDO1	indoleamine 2,3-dioxygenase 1 [Source:HGNC Symbol;Acc:HGNC:6059]	-2.87	4.34	-3.1	2.71	-4.45	Interferon
XAF1	XIAP associated factor 1 [Source:HGNC Symbol;Acc:HGNC:30932]	-1.84	1.71	-2.97	2.08	-1.3	Interferon
EPSTI1	epithelial stromal interaction 1 [Source:HGNC Symbol;Acc:HGNC:16465]	-1.64	1.72	-3.56	1.99	-1.26	Interferon
EPHB2	EPH receptor B2 [Source:HGNC Symbol;Acc:HGNC:3393]	-2.67	-1.12	-1.51	1.83	2.11	Interferon
CNDP2	carnosine dipeptidase 2 [Source:HGNC Symbol;Acc:HGNC:24437]	-1.29	-1.07	-1.34	1.51	1.1	Interferon
PLAAT4	phospholipase A and acyltransferase 4 [Source:HGNC Symbol;Acc:HGNC:9869]	-1.87	1.56	-1.61	1.53	1.24	Interferon
RSAD2	radical S-adenosyl methionine domain containing 2 [Source:HGNC Symbol;Acc:HGNC:30908]	-3.6	2.26	-6.26	2.86	-1.57	Interferon
CMPK2	cytidine/uridine monophosphate kinase 2 [Source:HGNC Symbol;Acc:HGNC:27015]	-2.79	2.35	-3.82	2.09	-1.18	Interferon
TIMM10	translocase of inner mitochondrial membrane 10 [Source:HGNC Symbol;Acc:HGNC:11814]	-2.24	2	-2.82	2.11	-1.18	Interferon
OASL	2'-5'-oligoadenylate synthetase like [Source:HGNC Symbol;Acc:HGNC:8090]	-1.98	1.32	-3.4	2.49	-1.06	Interferon
WNT10A	Wnt family member 10A [Source:HGNC Symbol;Acc:HGNC:13829]	-2.37	-1.47	1.09	1.81	1.55	Interferon
RTP4	receptor transporter protein 4 [Source:HGNC Symbol;Acc:HGNC:23992]	-2.05	1.99	-2.89	1.93	-1.18	Interferon
CMTR1	cap methyltransferase 1 [Source:HGNC Symbol;Acc:HGNC:21077]	-1.7	1.33	-1.6	1.68	1.09	Interferon
IFI44L	interferon induced protein 44 like [Source:HGNC Symbol;Acc:HGNC:17817]	-3.48	2.18	-5.4	2.63	-1.17	Interferon
PNPT1	polyribonucleotide nucleotidyltransferase 1 [Source:HGNC Symbol;Acc:HGNC:23166]	-2.51	1.26	-1.34	1.74	1.52	Interferon
MYOF	myoferlin [Source:HGNC Symbol;Acc:HGNC:3656]	-1.44	1.41	-1.39	1.56	-1.41	Interferon
HERC6	HECT and RLD domain containing E3 ubiquitin protein ligase family member 6 [Source:HGNC Symbol;Acc:HGNC:26072]	-2.57	1.13	-2.1	2.24	1.49	Interferon
HERC5	HECT and RLD domain containing E3 ubiquitin protein ligase 5 [Source:HGNC Symbol;Acc:HGNC:24368]	-2.31	1.73	-3.59	2.54	-1.49	Interferon
WARS1	tryptophanyl-tRNA synthetase 1 [Source:HGNC Symbol;Acc:HGNC:12729]	-1.33	1.76	-2.23	1.62	-1.62	Interferon
PML	promyelocytic leukemia [Source:HGNC Symbol;Acc:HGNC:9113]	-1.35	1.5	-2.67	1.85	-1.46	Interferon
HAPLN3	hyaluronan and proteoglycan link protein 3 [Source:HGNC Symbol;Acc:HGNC:21446]	-1.95	1.1	1.02	1.64	1.04	Interferon
ZCCHC2	zinc finger CCHC-type containing 2 [Source:HGNC Symbol;Acc:HGNC:22916]	-1.5	1.64	-1.78	1.68	-1.57	Interferon
CACNA1A	calcium voltage-gated channel subunit alpha1 A [Source:HGNC Symbol;Acc:HGNC:1388]	-1.72	-1.23	-1.24	2.22	-1.32	Interferon
IFITM3	interferon induced transmembrane protein 3 [Source:HGNC Symbol;Acc:HGNC:5414]	1.09	1.37	-3.84	1.71	-2.19	Interferon
SLC27A3	solute carrier family 27 member 3 [Source:HGNC Symbol;Acc:HGNC:10997]	-1.4	-1.12	-1.26	1.73	-1.09	Interferon
GALM	galactose mutarotase [Source:HGNC Symbol;Acc:HGNC:24063]	-2.74	1.25	-2.62	2.32	1.57	Interferon
RUBCN	rubicon autophagy regulator [Source:HGNC Symbol;Acc:HGNC:28991]	-1.31	1.12	-1.4	1.5	-1.03	Interferon
SERPING1	serpin family G member 1 [Source:HGNC Symbol;Acc:HGNC:1228]	-1.83	1.93	-7.13	2.38	-1.59	Interferon
CLEC4F	C-type lectin domain family 4 member F [Source:HGNC Symbol;Acc:HGNC:25357]	-2.07	-2.7	-1.12	3.39	-1.85	Interferon
MOV10	Mov10 RISC complex RNA helicase [Source:HGNC Symbol;Acc:HGNC:7200]	-2.03	1.51	-2.26	2.14	-1.14	Interferon
UBE2L6	ubiquitin conjugating enzyme E2 L6 [Source:HGNC Symbol;Acc:HGNC:12490]	-1.21	1.59	-2.61	1.66	-1.55	Interferon
MX1	MX dynamin like GTPase 1 [Source:HGNC Symbol;Acc:HGNC:7532]	-2.59	1.21	-3.67	2.71	1.26	Interferon
ZNF618	zinc finger protein 618 [Source:HGNC Symbol;Acc:HGNC:29416]	-1.86	1.08	1.1	1.61	-1.09	Interferon
TMEM268	transmembrane protein 268 [Source:HGNC Symbol;Acc:HGNC:24513]	-1.9	-1.05	-1.28	1.96	1.1	Interferon
CBR1	carbonyl reductase 1 [Source:HGNC Symbol;Acc:HGNC:1548]	-1.56	-1.04	-1.21	1.52	1.32	Interferon
CBR3	carbonyl reductase 3 [Source:HGNC Symbol;Acc:HGNC:1549]	-1.86	-1.64	1.26	1.55	1.33	Interferon
TPPP3	tubulin polymerization promoting protein family member 3 [Source:HGNC Symbol;Acc:HGNC:24162]	-1.12	-2.35	1.41	1.67	-2.37	Interferon
RGS12	regulator of G protein signaling 12 [Source:HGNC Symbol;Acc:HGNC:9994]	-1.46	-1.48	1.16	1.63	-1.11	Interferon
TMPRSS3	transmembrane serine protease 3 [Source:HGNC Symbol;Acc:HGNC:11877]	-2.51	-1.18	-1.6	1.79	2.23	Interferon
LY6E	lymphocyte antigen 6 family member E [Source:HGNC Symbol;Acc:HGNC:6727]	-3	1.21	-4.04	2.84	1.41	Interferon
SCIMP	SLP adaptor and CSK interacting membrane protein [Source:HGNC Symbol;Acc:HGNC:33504]	-1.26	-1.27	1.12	1.51	-1.32	Interferon
SDC3	syndecan 3 [Source:HGNC Symbol;Acc:HGNC:10660]	-2	-1.31	-1.05	2.01	1.13	Interferon
GBP4	guanylate binding protein 4 [Source:HGNC Symbol;Acc:HGNC:20480]	-1.96	2.19	-2.72	1.83	-1.41	Interferon
ZNF496	zinc finger protein 496 [Source:HGNC Symbol;Acc:HGNC:23713]	-1.5	1.09	-1.52	1.7	1.05	Interferon
ATF3	activating transcription factor 3 [Source:HGNC Symbol;Acc:HGNC:785]	-2.26	2.32	-3.64	2.37	-2.11	Interferon
ALDH1A1	aldehyde dehydrogenase 1 family member A1 [Source:HGNC Symbol;Acc:HGNC:402]	-1.8	1.52	-1.15	1.52	-1.14	Interferon
FOLR2	folate receptor beta [Source:HGNC Symbol;Acc:HGNC:3793]	-1.38	-1.31	-1.04	1.81	-1.36	Interferon
CKB	creatine kinase B [Source:HGNC Symbol;Acc:HGNC:1991]	-1.34	-1.48	1.07	1.73	-1.34	Interferon
C2	complement C2 [Source:HGNC Symbol;Acc:HGNC:1248]	-2	1.1	-2.22	2.4	1.05	Interferon
PLD4	phospholipase D family member 4 [Source:HGNC Symbol;Acc:HGNC:23792]	-1.69	-2.9	1.63	1.74	-1.09	Interferon
RHEBL1	RHEB like 1 [Source:HGNC Symbol;Acc:HGNC:21166]	-2.17	-1.12	-1.01	1.52	1.67	Interferon
TRANK1	tetratricopeptide repeat and ankyrin repeat containing 1 [Source:HGNC Symbol;Acc:HGNC:29011]	-1.21	1.17	-1.5	1.6	-1.42	Interferon
TTC21A	tetratricopeptide repeat domain 21A [Source:HGNC Symbol;Acc:HGNC:30761]	-2.42	-1.31	-1.38	2.59	1.07	Interferon
BATF2	basic leucine zipper ATF-like transcription factor 2 [Source:HGNC Symbol;Acc:HGNC:25163]	-1.29	2.05	-5.61	2.02	-3.21	Interferon
VAMP5	vesicle associated membrane protein 5 [Source:HGNC Symbol;Acc:HGNC:12646]	-1.35	1.53	-2.15	1.74	-1.43	Interferon
LGALS9	galectin 9 [Source:HGNC Symbol;Acc:HGNC:6570]	-1.26	1.1	-1.52	1.7	-1.36	Interferon
ATF5	activating transcription factor 5 [Source:HGNC Symbol;Acc:HGNC:790]	-1.39	-1.04	-1.46	1.54	1.29	Interferon
STAT2	signal transducer and activator of transcription 2 [Source:HGNC Symbol;Acc:HGNC:11363]	-1.58	1.55	-2.03	1.81	-1.32	Interferon
XKR6	XK related 6 [Source:HGNC Symbol;Acc:HGNC:27806]	-1.94	-1.33	-1.03	1.5	1.73	Interferon
P2RY6	pyrimidinergic receptor P2Y6 [Source:HGNC Symbol;Acc:HGNC:8543]	-2.02	1.19	-2.28	1.69	1.92	Interferon
TMEM51	transmembrane protein 51 [Source:HGNC Symbol;Acc:HGNC:25488]	-1.39	-1.02	-1.07	1.57	-1.18	Interferon
CYP4F22	cytochrome P450 family 4 subfamily F member 22 [Source:HGNC Symbol;Acc:HGNC:26820]	-2.08	-1.2	-1.13	2.28	-1.18	Interferon
FRMD3	FERM domain containing 3 [Source:HGNC Symbol;Acc:HGNC:24125]	-1.54	1.97	-1.8	1.56	-1.67	Interferon
ISG20	interferon stimulated exonuclease gene 20 [Source:HGNC Symbol;Acc:HGNC:6130]	-1.47	1.1	-1.64	1.56	1.29	Interferon
PARP14	poly(ADP-ribose) polymerase family member 14 [Source:HGNC Symbol;Acc:HGNC:29232]	-1.42	1.72	-2.19	1.7	-1.64	Interferon
JUP	junction plakoglobin [Source:HGNC Symbol;Acc:HGNC:6207]	-2.71	-1.17	-1.42	1.96	1.98	Interferon
RNF213	ring finger protein 213 [Source:HGNC Symbol;Acc:HGNC:14539]	-1.34	1.55	-2.07	1.61	-1.35	Interferon
TNK1	tyrosine kinase non receptor 1 [Source:HGNC Symbol;Acc:HGNC:11940]	-1.84	-1.74	1.25	1.6	1.27	Interferon
UBQLNL	ubiquilin like [Source:HGNC Symbol;Acc:HGNC:28294]	-1.75	1.45	-2.35	2.34	-1.7	Interferon
CABP4	calcium binding protein 4 [Source:HGNC Symbol;Acc:HGNC:1386]	-1.53	-1.29	1.32	1.56	-1.3	Interferon
ODF3B	outer dense fiber of sperm tails 3B [Source:HGNC Symbol;Acc:HGNC:34388]	-1.5	1.15	-1.57	2.02	-1.63	Interferon
PARP10	poly(ADP-ribose) polymerase family member 10 [Source:HGNC Symbol;Acc:HGNC:25895]	-1.17	1.44	-2.15	1.58	-1.48	Interferon
EXOC3L1	exocyst complex component 3 like 1 [Source:HGNC Symbol;Acc:HGNC:27540]	-2.65	1.49	-3.39	3.17	-1.59	Interferon
CIITA	class II major histocompatibility complex transactivator [Source:HGNC Symbol;Acc:HGNC:7067]	-1.45	-1.22	1.23	1.55	-1.28	Interferon
GPBAR1	G protein-coupled bile acid receptor 1 [Source:HGNC Symbol;Acc:HGNC:19680]	-1.45	-1.18	-1.25	1.89	-1.2	Interferon
TMEM150B	transmembrane protein 150B [Source:HGNC Symbol;Acc:HGNC:34415]	-1.17	1.11	-1.62	1.69	-1.5	Interferon
FZD2	frizzled class receptor 2 [Source:HGNC Symbol;Acc:HGNC:4040]	-1.05	-1.29	-1.21	1.58	-1.44	Interferon
CSF1R	colony stimulating factor 1 receptor [Source:HGNC Symbol;Acc:HGNC:2433]	-1.2	-1.66	1.21	1.53	-1.39	Interferon
ASCL2	achaete-scute family bHLH transcription factor 2 [Source:HGNC Symbol;Acc:HGNC:739]	-1.47	-1.13	-1.1	1.67	-1.05	Interferon
AIFM3	apoptosis inducing factor mitochondria associated 3 [Source:HGNC Symbol;Acc:HGNC:26398]	-1.27	-1.23	1.06	1.62	-1.53	Interferon
ZNF703	zinc finger protein 703 [Source:HGNC Symbol;Acc:HGNC:25883]	-1.36	-1.89	1.13	1.93	-1.55	Interferon
PNMA3	PNMA family member 3 [Source:HGNC Symbol;Acc:HGNC:18742]	-2.1	-1.69	1.45	1.55	1.36	Interferon
USP18	ubiquitin specific peptidase 18 [Source:HGNC Symbol;Acc:HGNC:12616]	-6.1	1.28	-6.84	2.69	2.52	Interferon
SOCS1	suppressor of cytokine signaling 1 [Source:HGNC Symbol;Acc:HGNC:19383]	-1.71	2.01	-2.23	1.93	-1.96	Interferon
TCN2	transcobalamin 2 [Source:HGNC Symbol;Acc:HGNC:11653]	-1.21	-1.14	-1.78	1.72	1.02	Interferon
STAC3	SH3 and cysteine rich domain 3 [Source:HGNC Symbol;Acc:HGNC:28423]	-1.12	-1.05	-1.37	1.53	-1.23	Interferon
IRF7	interferon regulatory factor 7 [Source:HGNC Symbol;Acc:HGNC:6122]	-1.32	1.45	-3.4	1.97	-1.45	Interferon
IFIT1	interferon induced protein with tetratricopeptide repeats 1 [Source:HGNC Symbol;Acc:HGNC:5407]	-2.88	1.79	-3.63	2.7	-1.37	Interferon
KLHDC8B	kelch domain containing 8B [Source:HGNC Symbol;Acc:HGNC:28557]	-1.32	1.23	-1.3	1.55	-1.4	Interferon
ISG15	ISG15 ubiquitin like modifier [Source:HGNC Symbol;Acc:HGNC:4053]	-3.31	1.26	-6.31	3.32	1.23	Interferon
FANCA	FA complementation group A [Source:HGNC Symbol;Acc:HGNC:3582]	-1.56	1.22	-1.83	1.7	1.15	Interferon
AGRN	agrin [Source:HGNC Symbol;Acc:HGNC:329]	-3.66	1.31	-2.27	2.52	1.42	Interferon
RUFY4	RUN and FYVE domain containing 4 [Source:HGNC Symbol;Acc:HGNC:24804]	-2.68	1.78	-3.17	2.28	1.12	Interferon
HES4	hes family bHLH transcription factor 4 [Source:HGNC Symbol;Acc:HGNC:24149]	-4.03	1.1	-1.44	3.11	-1.06	Interferon
CALHM6	calcium homeostasis modulator family member 6 [Source:HGNC Symbol;Acc:HGNC:33391]	-2.08	2.29	-2.63	2.36	-3.1	Interferon
HLA-DRB1	major histocompatibility complex, class II, DR beta 1 [Source:HGNC Symbol;Acc:HGNC:4948]	-1.59	-1.3	1.19	1.64	-1.1	Interferon
SPATS2L	spermatogenesis associated serine rich 2 like [Source:HGNC Symbol;Acc:HGNC:24574]	-2.66	1.41	-3.61	2.56	1.22	Interferon
KIF19	kinesin family member 19 [Source:HGNC Symbol;Acc:HGNC:26735]	-3.48	-1.3	-1.04	1.77	2.12	Interferon
TLR7	toll like receptor 7 [Source:HGNC Symbol;Acc:HGNC:15631]	-1.84	-1.4	-1.15	1.77	1.5	Interferon
HSH2D	hematopoietic SH2 domain containing [Source:HGNC Symbol;Acc:HGNC:24920]	-1.42	-1.08	-1.13	1.7	-1.21	Interferon
HLA-DQA1	major histocompatibility complex, class II, DQ alpha 1 [Source:HGNC Symbol;Acc:HGNC:4942]	-1.78	-1.56	1.6	1.52	1.04	Interferon
OR52K1	olfactory receptor family 52 subfamily K member 1 [Source:HGNC Symbol;Acc:HGNC:15222]	-1.21	1.12	-1.24	1.68	-2.09	Interferon
ZNF239	zinc finger protein 239 [Source:HGNC Symbol;Acc:HGNC:13031]	-2.24	-1.56	1.24	1.55	1.55	Interferon
SRC	SRC proto-oncogene, non-receptor tyrosine kinase [Source:HGNC Symbol;Acc:HGNC:11283]	-1.24	-1.22	-1.01	1.51	-1.22	Interferon
GZMM	granzyme M [Source:HGNC Symbol;Acc:HGNC:4712]	-1.84	-1.38	1.27	1.53	1.26	Interferon
TMEM229B	transmembrane protein 229B [Source:HGNC Symbol;Acc:HGNC:20130]	-1.9	1.09	-1.28	1.85	1.07	Interferon
HLA-DRB5	major histocompatibility complex, class II, DR beta 5 [Source:HGNC Symbol;Acc:HGNC:4953]	-1.56	-1.11	-1.12	1.64	1.11	Interferon
GRIN3A	glutamate ionotropic receptor NMDA type subunit 3A [Source:HGNC Symbol;Acc:HGNC:16767]	-2.53	2.19	-3.61	2.39	-1.56	Interferon
CES1	carboxylesterase 1 [Source:HGNC Symbol;Acc:HGNC:1863]	-1.05	-1.1	-1.56	1.66	-1.47	Interferon
DDO	D-aspartate oxidase [Source:HGNC Symbol;Acc:HGNC:2727]	-1.85	1.51	-1.2	1.65	-1.22	Interferon
HLA-DMA	major histocompatibility complex, class II, DM alpha [Source:HGNC Symbol;Acc:HGNC:4934]	-1.42	-1.32	1.12	1.53	-1.03	Interferon
FIRRE	firre intergenic repeating RNA element [Source:HGNC Symbol;Acc:HGNC:49627]	-2.09	1.36	-1.26	1.54	1.32	Interferon
AATBC	apoptosis associated transcript in bladder cancer [Source:HGNC Symbol;Acc:HGNC:51526]	-1.4	-1.22	1.03	1.82	-1.66	Interferon
HLA-DPB1	major histocompatibility complex, class II, DP beta 1 [Source:HGNC Symbol;Acc:HGNC:4940]	-1.73	-1.26	1.11	1.69	1.06	Interferon
HLA-DPA1	major histocompatibility complex, class II, DP alpha 1 [Source:HGNC Symbol;Acc:HGNC:4938]	-1.75	-1.14	1.04	1.71	1.04	Interferon
LILRA4	leukocyte immunoglobulin like receptor A4 [Source:HGNC Symbol;Acc:HGNC:15503]	-1.56	-1.58	1.48	1.67	-1.52	Interferon
HLA-DMB	major histocompatibility complex, class II, DM beta [Source:HGNC Symbol;Acc:HGNC:4935]	-1.53	-1.23	1.27	1.51	-1.16	Interferon
RTL5	retrotransposon Gag like 5 [Source:HGNC Symbol;Acc:HGNC:29430]	-1.06	-1.6	-1.03	1.51	-1.3	Interferon
PCAT1	prostate cancer associated transcript 1 [Source:HGNC Symbol;Acc:HGNC:43022]	-1.76	1.06	1.09	1.65	-1.21	Interferon
S1PR2	sphingosine-1-phosphate receptor 2 [Source:HGNC Symbol;Acc:HGNC:3169]	-2.1	-1.3	-1.14	1.56	1.92	Interferon
KLHDC7B-DT	KLHDC7B divergent transcript [Source:HGNC Symbol;Acc:HGNC:53791]	-2.08	1.91	-3.24	2.25	-1.13	Interferon
BISPR	BST2 interferon stimulated positive regulator [Source:HGNC Symbol;Acc:HGNC:51290]	-1.37	1.49	-1.85	1.55	-1.19	Interferon
CD38	CD38 molecule [Source:HGNC Symbol;Acc:HGNC:1667]	-3.9	-1.22	-2.28	1.08	7.67	Adaptive
ARHGAP44	Rho GTPase activating protein 44 [Source:HGNC Symbol;Acc:HGNC:29096]	-2.99	-1.3	-2.52	1.23	5.53	Adaptive
ANLN	anillin actin binding protein [Source:HGNC Symbol;Acc:HGNC:14082]	-2.5	1.71	-1.4	-1.89	4.8	Adaptive
ZBTB32	zinc finger and BTB domain containing 32 [Source:HGNC Symbol;Acc:HGNC:16763]	-3.54	-1.54	-2.22	1.16	5.69	Adaptive
IGF1	insulin like growth factor 1 [Source:HGNC Symbol;Acc:HGNC:5464]	-3.73	-2.91	-1.42	-1.49	11.81	Adaptive
DEPDC1	DEP domain containing 1 [Source:HGNC Symbol;Acc:HGNC:22949]	-3.73	2.41	-1.99	-1.78	5.51	Adaptive
DEPDC1B	DEP domain containing 1B [Source:HGNC Symbol;Acc:HGNC:24902]	-3.76	1.34	-1.63	-1.44	6.88	Adaptive
TNFRSF17	TNF receptor superfamily member 17 [Source:HGNC Symbol;Acc:HGNC:11913]	-4.72	-2.56	-2.15	-1.08	12.01	Adaptive
POLQ	DNA polymerase theta [Source:HGNC Symbol;Acc:HGNC:9186]	-3.2	-1.05	-1.58	-1.24	6.24	Adaptive
MCM10	minichromosome maintenance 10 replication initiation factor [Source:HGNC Symbol;Acc:HGNC:18043]	-4.56	-1.14	-2.33	-1.25	7.98	Adaptive
ASPM	assembly factor for spindle microtubules [Source:HGNC Symbol;Acc:HGNC:19048]	-5.1	1.89	-1.96	-1.62	7.14	Adaptive
TRIP13	thyroid hormone receptor interactor 13 [Source:HGNC Symbol;Acc:HGNC:12307]	-3.13	-1.05	-1.91	-1.36	6.87	Adaptive
HMMR	hyaluronan mediated motility receptor [Source:HGNC Symbol;Acc:HGNC:5012]	-3.4	1.73	-2.03	-1.34	5.57	Adaptive
MCM2	minichromosome maintenance complex component 2 [Source:HGNC Symbol;Acc:HGNC:6944]	-2.92	-1.05	-1.43	-1.15	5.03	Adaptive
LMAN1	lectin, mannose binding 1 [Source:HGNC Symbol;Acc:HGNC:6631]	-2.61	-1.32	-1.04	-1.22	5.65	Adaptive
GTSE1	G2 and S-phase expressed 1 [Source:HGNC Symbol;Acc:HGNC:13698]	-3.7	1.4	-2.37	-1.3	6.49	Adaptive
SPAG5	sperm associated antigen 5 [Source:HGNC Symbol;Acc:HGNC:13452]	-2.34	1.08	-1.71	-1.33	5	Adaptive
TPD52	tumor protein D52 [Source:HGNC Symbol;Acc:HGNC:12005]	-2.48	-1.73	1.17	-1.08	4.76	Adaptive
UBE2T	ubiquitin conjugating enzyme E2 T [Source:HGNC Symbol;Acc:HGNC:25009]	-3.48	1.23	-1.52	-1.2	5.35	Adaptive
COL4A4	collagen type IV alpha 4 chain [Source:HGNC Symbol;Acc:HGNC:2206]	-2.23	-2.06	-1.13	-1.2	5.57	Adaptive
COBLL1	cordon-bleu WH2 repeat protein like 1 [Source:HGNC Symbol;Acc:HGNC:23571]	-2.08	-2.05	-1.13	-1.3	6.57	Adaptive
ORC1	origin recognition complex subunit 1 [Source:HGNC Symbol;Acc:HGNC:8487]	-3.73	-1.08	-1.62	-1.23	6.25	Adaptive
RAD54L	RAD54 like [Source:HGNC Symbol;Acc:HGNC:9826]	-4.08	1.13	-1.96	-1.29	6.37	Adaptive
AURKA	aurora kinase A [Source:HGNC Symbol;Acc:HGNC:11393]	-2.46	1.46	-1.94	-1.26	4.6	Adaptive
TPX2	TPX2 microtubule nucleation factor [Source:HGNC Symbol;Acc:HGNC:1249]	-3.65	1.46	-2.31	-1.43	6.22	Adaptive
BIRC5	baculoviral IAP repeat containing 5 [Source:HGNC Symbol;Acc:HGNC:593]	-3.26	1.3	-2.55	-1.25	6.59	Adaptive
LAG3	lymphocyte activating 3 [Source:HGNC Symbol;Acc:HGNC:6476]	-4.66	-1.52	-2.48	1.47	7.72	Adaptive
KIF4A	kinesin family member 4A [Source:HGNC Symbol;Acc:HGNC:13339]	-3.63	1.71	-2.33	-1.6	6.32	Adaptive
SEL1L3	SEL1L family member 3 [Source:HGNC Symbol;Acc:HGNC:29108]	-1.53	-1.35	-1.13	-1.47	4.75	Adaptive
ORC6	origin recognition complex subunit 6 [Source:HGNC Symbol;Acc:HGNC:17151]	-2.81	1.11	-1.52	-1.15	4.48	Adaptive
PHGDH	phosphoglycerate dehydrogenase [Source:HGNC Symbol;Acc:HGNC:8923]	-2.97	-1.14	-2.05	-1.18	5.93	Adaptive
CLSPN	claspin [Source:HGNC Symbol;Acc:HGNC:19715]	-2.36	1.06	-1.91	-1.3	5.19	Adaptive
CDC45	cell division cycle 45 [Source:HGNC Symbol;Acc:HGNC:1739]	-3.88	-1.05	-1.97	-1.21	6.86	Adaptive
CDC6	cell division cycle 6 [Source:HGNC Symbol;Acc:HGNC:1744]	-2.77	1	-2.09	-1.16	5.71	Adaptive
DERL3	derlin 3 [Source:HGNC Symbol;Acc:HGNC:14236]	-2.79	-1.85	-1.62	1.28	4.85	Adaptive
CENPM	centromere protein M [Source:HGNC Symbol;Acc:HGNC:18352]	-4.07	-1.05	-1.63	-1.09	6.05	Adaptive
POLE2	DNA polymerase epsilon 2, accessory subunit [Source:HGNC Symbol;Acc:HGNC:9178]	-3.05	1.1	-1.67	-1.13	4.97	Adaptive
CDKN3	cyclin dependent kinase inhibitor 3 [Source:HGNC Symbol;Acc:HGNC:1791]	-3.5	1.82	-2.02	-1.47	5.84	Adaptive
LGMN	legumain [Source:HGNC Symbol;Acc:HGNC:9472]	-2.33	-1.5	-1.07	-1.08	4.32	Adaptive
CEP128	centrosomal protein 128 [Source:HGNC Symbol;Acc:HGNC:20359]	-2.31	-1.68	-1.15	-1.26	6.3	Adaptive
GINS1	GINS complex subunit 1 [Source:HGNC Symbol;Acc:HGNC:28980]	-3.55	-1.23	-1.58	-1.15	6.37	Adaptive
MYBL2	MYB proto-oncogene like 2 [Source:HGNC Symbol;Acc:HGNC:7548]	-3.57	-1.13	-2.04	-1.18	6.85	Adaptive
OIP5	Opa interacting protein 5 [Source:HGNC Symbol;Acc:HGNC:20300]	-2.9	1.33	-1.94	-1.21	5.06	Adaptive
MCM4	minichromosome maintenance complex component 4 [Source:HGNC Symbol;Acc:HGNC:6947]	-3.44	-1.08	-1.54	-1.13	5.81	Adaptive
CCNE1	cyclin E1 [Source:HGNC Symbol;Acc:HGNC:1589]	-3.04	-1.23	-1.24	-1.01	4.45	Adaptive
CAV1	caveolin 1 [Source:HGNC Symbol;Acc:HGNC:1527]	-3.12	-2.12	-1.18	-1.79	12.35	Adaptive
PALD1	phosphatase domain containing paladin 1 [Source:HGNC Symbol;Acc:HGNC:23530]	-1.63	-2.29	-1.44	-1.41	6.19	Adaptive
NEIL3	nei like DNA glycosylase 3 [Source:HGNC Symbol;Acc:HGNC:24573]	-2.8	1.56	-1.57	-1.53	4.71	Adaptive
NCAPG	non-SMC condensin I complex subunit G [Source:HGNC Symbol;Acc:HGNC:24304]	-4.24	1.34	-2.22	-1.42	7.11	Adaptive
SLC35F2	solute carrier family 35 member F2 [Source:HGNC Symbol;Acc:HGNC:23615]	-2.5	-1.47	-1.06	-1.02	4.35	Adaptive
POU2AF1	POU class 2 homeobox associating factor 1 [Source:HGNC Symbol;Acc:HGNC:9211]	-2.75	-2.44	-1.62	-1.09	6.91	Adaptive
FOXM1	forkhead box M1 [Source:HGNC Symbol;Acc:HGNC:3818]	-3.54	1.22	-2.09	-1.35	6.33	Adaptive
RAD51AP1	RAD51 associated protein 1 [Source:HGNC Symbol;Acc:HGNC:16956]	-2.92	1.35	-1.28	-1.31	4.47	Adaptive
GPRC5D	G protein-coupled receptor class C group 5 member D [Source:HGNC Symbol;Acc:HGNC:13310]	-4.09	-2.27	-2.76	-1.33	11.27	Adaptive
CDCA3	cell division cycle associated 3 [Source:HGNC Symbol;Acc:HGNC:14624]	-3.23	1.1	-1.98	-1.17	5.78	Adaptive
FBXO5	F-box protein 5 [Source:HGNC Symbol;Acc:HGNC:13584]	-2.77	1.02	-1.3	-1.06	4.61	Adaptive
PERP	p53 apoptosis effector related to PMP22 [Source:HGNC Symbol;Acc:HGNC:17637]	-3.07	-1.49	1.13	-1.02	4.45	Adaptive
TTK	TTK protein kinase [Source:HGNC Symbol;Acc:HGNC:12401]	-3.01	1.59	-1.74	-1.77	6.04	Adaptive
KIF20A	kinesin family member 20A [Source:HGNC Symbol;Acc:HGNC:9787]	-3.36	1.5	-2.23	-1.75	6.8	Adaptive
OTOF	otoferlin [Source:HGNC Symbol;Acc:HGNC:8515]	-9.48	-1.31	-11.82	2.89	4.8	Adaptive
CENPA	centromere protein A [Source:HGNC Symbol;Acc:HGNC:1851]	-3.42	1.65	-1.96	-1.68	6.27	Adaptive
SDC1	syndecan 1 [Source:HGNC Symbol;Acc:HGNC:10658]	-5.18	-1.03	-2.7	-1.33	10.59	Adaptive
UAP1	UDP-N-acetylglucosamine pyrophosphorylase 1 [Source:HGNC Symbol;Acc:HGNC:12457]	-2.18	-1.56	-1.13	-1.15	5.26	Adaptive
CDC20	cell division cycle 20 [Source:HGNC Symbol;Acc:HGNC:1723]	-3.81	1.37	-3.24	-1.28	6.68	Adaptive
STMN1	stathmin 1 [Source:HGNC Symbol;Acc:HGNC:6510]	-3.32	-1.02	-1.52	-1.09	5.63	Adaptive
NEK2	NIMA related kinase 2 [Source:HGNC Symbol;Acc:HGNC:7745]	-3.91	1.99	-2.54	-1.58	6.11	Adaptive
CENPF	centromere protein F [Source:HGNC Symbol;Acc:HGNC:1857]	-2.86	1.73	-2.04	-1.45	5.12	Adaptive
KIF14	kinesin family member 14 [Source:HGNC Symbol;Acc:HGNC:19181]	-2.88	1.5	-2.23	-1.54	5.93	Adaptive
HELLS	helicase, lymphoid specific [Source:HGNC Symbol;Acc:HGNC:4861]	-3.72	-1.12	-1.15	-1.09	5.22	Adaptive
NCAPH	non-SMC condensin I complex subunit H [Source:HGNC Symbol;Acc:HGNC:1112]	-3.8	1.11	-2	-1.32	6.81	Adaptive
KIF18A	kinesin family member 18A [Source:HGNC Symbol;Acc:HGNC:29441]	-4.26	1.68	-1.45	-1.46	5.59	Adaptive
ZWINT	ZW10 interacting kinetochore protein [Source:HGNC Symbol;Acc:HGNC:13195]	-3.02	1.09	-1.85	-1.37	6.54	Adaptive
CIT	citron rho-interacting serine/threonine kinase [Source:HGNC Symbol;Acc:HGNC:1985]	-3.12	1.59	-2.03	-1.17	4.61	Adaptive
BHLHE41	basic helix-loop-helix family member e41 [Source:HGNC Symbol;Acc:HGNC:16617]	-2.45	-1.94	1.04	-1.3	5.39	Adaptive
SPATS2	spermatogenesis associated serine rich 2 [Source:HGNC Symbol;Acc:HGNC:18650]	-2.14	-1.75	-1.31	1	5.23	Adaptive
STIL	STIL centriolar assembly protein [Source:HGNC Symbol;Acc:HGNC:10879]	-3.45	1.34	-2.06	-1.18	5.59	Adaptive
HJURP	Holliday junction recognition protein [Source:HGNC Symbol;Acc:HGNC:25444]	-4.1	1.61	-1.98	-1.5	6.63	Adaptive
CHPF	chondroitin polymerizing factor [Source:HGNC Symbol;Acc:HGNC:24291]	-2.51	-1.88	-1.39	1.05	5.15	Adaptive
PACSIN1	protein kinase C and casein kinase substrate in neurons 1 [Source:HGNC Symbol;Acc:HGNC:8570]	-3.52	-2.37	-1.05	1.2	4.66	Adaptive
DLGAP5	DLG associated protein 5 [Source:HGNC Symbol;Acc:HGNC:16864]	-4.34	1.6	-2.28	-1.69	7.65	Adaptive
PKMYT1	protein kinase, membrane associated tyrosine/threonine 1 [Source:HGNC Symbol;Acc:HGNC:29650]	-2.6	1.17	-1.99	-1.13	4.58	Adaptive
E2F8	E2F transcription factor 8 [Source:HGNC Symbol;Acc:HGNC:24727]	-4.52	1.17	-1.83	-1.4	7.28	Adaptive
GINS2	GINS complex subunit 2 [Source:HGNC Symbol;Acc:HGNC:24575]	-3.37	-1	-2.01	-1.11	5.89	Adaptive
TOP2A	DNA topoisomerase II alpha [Source:HGNC Symbol;Acc:HGNC:11989]	-3.28	1.44	-1.9	-1.49	6	Adaptive
JCHAIN	joining chain of multimeric IgA and IgM [Source:HGNC Symbol;Acc:HGNC:5713]	-4.05	-1.81	-1.94	1.09	10.1	Adaptive
PLAAT2	phospholipase A and acyltransferase 2 [Source:HGNC Symbol;Acc:HGNC:17824]	-8.16	-5.27	-2.94	-2.16	23.59	Adaptive
CCNB1	cyclin B1 [Source:HGNC Symbol;Acc:HGNC:1579]	-3.34	1.3	-2.32	-1.1	5.47	Adaptive
CDCA8	cell division cycle associated 8 [Source:HGNC Symbol;Acc:HGNC:14629]	-2.28	1.17	-1.73	-1.32	4.76	Adaptive
POGLUT2	protein O-glucosyltransferase 2 [Source:HGNC Symbol;Acc:HGNC:19350]	-3.29	-1.07	-1.59	1.01	4.58	Adaptive
TROAP	trophinin associated protein [Source:HGNC Symbol;Acc:HGNC:12327]	-2.8	1.9	-2.2	-1.38	4.77	Adaptive
ESPL1	extra spindle pole bodies like 1, separase [Source:HGNC Symbol;Acc:HGNC:16856]	-3.21	1.12	-1.89	-1.38	6.42	Adaptive
ITM2C	integral membrane protein 2C [Source:HGNC Symbol;Acc:HGNC:6175]	-3.13	-2.59	-1.28	-1.1	9.72	Adaptive
ALDH1L2	aldehyde dehydrogenase 1 family member L2 [Source:HGNC Symbol;Acc:HGNC:26777]	-2.57	-1.5	-1.77	-1.53	9.26	Adaptive
BRIP1	BRCA1 interacting protein C-terminal helicase 1 [Source:HGNC Symbol;Acc:HGNC:20473]	-5.43	1.13	-1.11	-1.36	6.23	Adaptive
DSCC1	DNA replication and sister chromatid cohesion 1 [Source:HGNC Symbol;Acc:HGNC:24453]	-4.7	1.26	-2.09	-1.21	6.47	Adaptive
ARHGEF39	Rho guanine nucleotide exchange factor 39 [Source:HGNC Symbol;Acc:HGNC:25909]	-3.09	-1.14	-1.64	1.12	4.48	Adaptive
IRF4	interferon regulatory factor 4 [Source:HGNC Symbol;Acc:HGNC:6119]	-2.75	-2.21	-1.12	-1.1	6.32	Adaptive
TCF19	transcription factor 19 [Source:HGNC Symbol;Acc:HGNC:11629]	-2.89	-1.18	-1.24	-1.05	4.69	Adaptive
GGH	gamma-glutamyl hydrolase [Source:HGNC Symbol;Acc:HGNC:4248]	-1.43	-1.09	-1.34	-1.68	5.38	Adaptive
NUSAP1	nucleolar and spindle associated protein 1 [Source:HGNC Symbol;Acc:HGNC:18538]	-2.7	1.33	-1.83	-1.31	5.15	Adaptive
KIF23	kinesin family member 23 [Source:HGNC Symbol;Acc:HGNC:6392]	-3.09	1.2	-1.53	-1.18	4.99	Adaptive
KNL1	kinetochore scaffold 1 [Source:HGNC Symbol;Acc:HGNC:24054]	-3.16	1.4	-1.39	-1.51	5.46	Adaptive
KIF11	kinesin family member 11 [Source:HGNC Symbol;Acc:HGNC:6388]	-3.79	1.24	-1.71	-1.45	6.81	Adaptive
DUSP5	dual specificity phosphatase 5 [Source:HGNC Symbol;Acc:HGNC:3071]	-2.55	-1.22	-1.4	1.16	4.29	Adaptive
CEP55	centrosomal protein 55 [Source:HGNC Symbol;Acc:HGNC:1161]	-2.69	1.3	-2.35	-1.47	6.21	Adaptive
CD27	CD27 molecule [Source:HGNC Symbol;Acc:HGNC:11922]	-2.66	-2.04	-1.26	1.12	4.97	Adaptive
DIAPH3	diaphanous related formin 3 [Source:HGNC Symbol;Acc:HGNC:15480]	-3.85	1.27	-1.9	-1.42	6.73	Adaptive
FANCI	FA complementation group I [Source:HGNC Symbol;Acc:HGNC:25568]	-2.68	-1.06	-1.39	-1.12	4.74	Adaptive
TICRR	TOPBP1 interacting checkpoint and replication regulator [Source:HGNC Symbol;Acc:HGNC:28704]	-3.56	-1.12	-1.84	-1.34	6.91	Adaptive
SLC2A5	solute carrier family 2 member 5 [Source:HGNC Symbol;Acc:HGNC:11010]	-2.2	-1.08	1.42	-1.78	4.58	Adaptive
CNKSR1	connector enhancer of kinase suppressor of Ras 1 [Source:HGNC Symbol;Acc:HGNC:19700]	-2.68	-1.99	-1.37	1.12	5.25	Adaptive
PLK4	polo like kinase 4 [Source:HGNC Symbol;Acc:HGNC:11397]	-3.9	1.2	-1.46	-1.09	5.44	Adaptive
KIF2C	kinesin family member 2C [Source:HGNC Symbol;Acc:HGNC:6393]	-3.71	1.3	-2.43	-1.37	6.81	Adaptive
NUF2	NUF2 component of NDC80 kinetochore complex [Source:HGNC Symbol;Acc:HGNC:14621]	-2.74	1.32	-1.69	-1.45	5.78	Adaptive
DTL	denticleless E3 ubiquitin protein ligase homolog [Source:HGNC Symbol;Acc:HGNC:30288]	-4.97	1.12	-2.34	-1.27	7.58	Adaptive
KCNN3	potassium calcium-activated channel subfamily N member 3 [Source:HGNC Symbol;Acc:HGNC:6292]	-3.87	-2.01	-1.1	-1.01	5.85	Adaptive
CHAC2	ChaC glutathione specific gamma-glutamylcyclotransferase 2 [Source:HGNC Symbol;Acc:HGNC:32363]	-2.38	1.43	-1.26	-1.63	5.3	Adaptive
CDCA7	cell division cycle associated 7 [Source:HGNC Symbol;Acc:HGNC:14628]	-3.78	1.06	-1.35	-1.24	5.69	Adaptive
EAF2	ELL associated factor 2 [Source:HGNC Symbol;Acc:HGNC:23115]	-1.6	-1.07	-1.32	-1.44	4.75	Adaptive
CCNA2	cyclin A2 [Source:HGNC Symbol;Acc:HGNC:1578]	-3.62	1.4	-2.18	-1.42	6.88	Adaptive
CDCA5	cell division cycle associated 5 [Source:HGNC Symbol;Acc:HGNC:14626]	-3.38	1.09	-1.9	-1.21	5.99	Adaptive
MKI67	marker of proliferation Ki-67 [Source:HGNC Symbol;Acc:HGNC:7107]	-3.57	1.34	-2.36	-1.4	6.65	Adaptive
CHEK1	checkpoint kinase 1 [Source:HGNC Symbol;Acc:HGNC:1925]	-3.74	1.03	-1.81	-1.19	6.3	Adaptive
CENPU	centromere protein U [Source:HGNC Symbol;Acc:HGNC:21348]	-2.78	1.48	-1.38	-1.52	5.05	Adaptive
SLC25A4	solute carrier family 25 member 4 [Source:HGNC Symbol;Acc:HGNC:10990]	-2.89	-1.62	-1.07	1.02	4.92	Adaptive
SPC25	SPC25 component of NDC80 kinetochore complex [Source:HGNC Symbol;Acc:HGNC:24031]	-4.24	1.19	-1.8	-1.36	6.76	Adaptive
SUV39H2	suppressor of variegation 3-9 homolog 2 [Source:HGNC Symbol;Acc:HGNC:17287]	-2.93	1.06	-1.12	-1.26	4.58	Adaptive
UCHL1	ubiquitin C-terminal hydrolase L1 [Source:HGNC Symbol;Acc:HGNC:12513]	-3.34	-1.38	-2.04	-1.61	8.84	Adaptive
DIPK1A	divergent protein kinase domain 1A [Source:HGNC Symbol;Acc:HGNC:32213]	-2.86	-1.49	1.01	-1.09	4.95	Adaptive
SKA1	spindle and kinetochore associated complex subunit 1 [Source:HGNC Symbol;Acc:HGNC:28109]	-4.64	1.37	-2.29	-1.33	7.01	Adaptive
EME1	essential meiotic structure-specific endonuclease 1 [Source:HGNC Symbol;Acc:HGNC:24965]	-3.34	-1.32	-1.64	-1.03	5.27	Adaptive
PDIA4	protein disulfide isomerase family A member 4 [Source:HGNC Symbol;Acc:HGNC:30167]	-1.61	-1.74	-1.45	-1.06	4.37	Adaptive
BUB1B	BUB1 mitotic checkpoint serine/threonine kinase B [Source:HGNC Symbol;Acc:HGNC:1149]	-4.24	1.2	-1.79	-1.5	7.69	Adaptive
CCNB2	cyclin B2 [Source:HGNC Symbol;Acc:HGNC:1580]	-3.91	1.44	-2.56	-1.4	6.94	Adaptive
CDC25C	cell division cycle 25C [Source:HGNC Symbol;Acc:HGNC:1727]	-2.24	1.26	-2.19	-1.43	5.26	Adaptive
SPC24	SPC24 component of NDC80 kinetochore complex [Source:HGNC Symbol;Acc:HGNC:26913]	-3.62	1.46	-1.95	-1.21	5.49	Adaptive
CCNF	cyclin F [Source:HGNC Symbol;Acc:HGNC:1591]	-2.78	1.08	-1.64	-1.08	4.57	Adaptive
SLC16A14	solute carrier family 16 member 14 [Source:HGNC Symbol;Acc:HGNC:26417]	-3.15	-2.08	1.8	-1.78	5.95	Adaptive
CIP2A	cellular inhibitor of PP2A [Source:HGNC Symbol;Acc:HGNC:29302]	-2.44	1.01	-1.3	-1.23	4.7	Adaptive
CTLA4	cytotoxic T-lymphocyte associated protein 4 [Source:HGNC Symbol;Acc:HGNC:2505]	-3.35	-1.28	-1.51	1.05	5.05	Adaptive
KIF15	kinesin family member 15 [Source:HGNC Symbol;Acc:HGNC:17273]	-3.72	1.54	-1.92	-1.52	6.31	Adaptive
CDC25A	cell division cycle 25A [Source:HGNC Symbol;Acc:HGNC:1725]	-3.57	1.01	-2.13	-1.34	6.88	Adaptive
MAD2L1	mitotic arrest deficient 2 like 1 [Source:HGNC Symbol;Acc:HGNC:6763]	-3.59	1.19	-1.15	-1.24	5.43	Adaptive
TMEM200A	transmembrane protein 200A [Source:HGNC Symbol;Acc:HGNC:21075]	-1.77	-1.74	1.12	-1.53	4.55	Adaptive
PTTG1	PTTG1 regulator of sister chromatid separation, securin [Source:HGNC Symbol;Acc:HGNC:9690]	-2.89	1.79	-1.96	-1.36	4.85	Adaptive
MELK	maternal embryonic leucine zipper kinase [Source:HGNC Symbol;Acc:HGNC:16870]	-3.99	-1.01	-2.01	-1.42	7.95	Adaptive
TSHR	thyroid stimulating hormone receptor [Source:HGNC Symbol;Acc:HGNC:12373]	-4.42	-2.74	-2.11	-1.34	13.94	Adaptive
SKA3	spindle and kinetochore associated complex subunit 3 [Source:HGNC Symbol;Acc:HGNC:20262]	-3.25	-1.02	-2	-1.47	7.26	Adaptive
E2F7	E2F transcription factor 7 [Source:HGNC Symbol;Acc:HGNC:23820]	-4.2	1.45	-2.23	-1.37	6.88	Adaptive
ARHGAP42	Rho GTPase activating protein 42 [Source:HGNC Symbol;Acc:HGNC:26545]	-3.32	1.52	-1.21	-1.43	6.04	Adaptive
IFI27L1	interferon alpha inducible protein 27 like 1 [Source:HGNC Symbol;Acc:HGNC:19754]	-2.38	-1.06	-1.63	-1.03	4.35	Adaptive
CENPN	centromere protein N [Source:HGNC Symbol;Acc:HGNC:30873]	-2.52	1.14	-1.42	-1.14	4.27	Adaptive
SEC11C	SEC11 homolog C, signal peptidase complex subunit [Source:HGNC Symbol;Acc:HGNC:23400]	-2.15	-1.41	-1.24	-1.04	4.96	Adaptive
HSP90B1	heat shock protein 90 beta family member 1 [Source:HGNC Symbol;Acc:HGNC:12028]	-1.56	-1.53	-1.49	-1.14	4.52	Adaptive
PCLAF	PCNA clamp associated factor [Source:HGNC Symbol;Acc:HGNC:28961]	-3.36	1.11	-1.77	-1.3	6.29	Adaptive
PLK1	polo like kinase 1 [Source:HGNC Symbol;Acc:HGNC:9077]	-2.55	1.17	-2.05	-1.16	4.91	Adaptive
CDT1	chromatin licensing and DNA replication factor 1 [Source:HGNC Symbol;Acc:HGNC:24576]	-3.58	1.01	-2.38	-1.11	6.06	Adaptive
HID1	HID1 domain containing [Source:HGNC Symbol;Acc:HGNC:15736]	-2.73	-2.42	-1.18	1.21	4.5	Adaptive
TK1	thymidine kinase 1 [Source:HGNC Symbol;Acc:HGNC:11830]	-2.59	1.22	-2.09	-1.17	4.97	Adaptive
PBK	PDZ binding kinase [Source:HGNC Symbol;Acc:HGNC:18282]	-5.48	1.17	-2.12	-1.43	8.49	Adaptive
FEN1	flap structure-specific endonuclease 1 [Source:HGNC Symbol;Acc:HGNC:3650]	-2.83	-1.2	-1.34	-1.06	4.88	Adaptive
PARM1	prostate androgen-regulated mucin-like protein 1 [Source:HGNC Symbol;Acc:HGNC:24536]	-3.09	-2.71	-1.11	-1.23	8.03	Adaptive
CKAP2L	cytoskeleton associated protein 2 like [Source:HGNC Symbol;Acc:HGNC:26877]	-3.47	1.77	-2.1	-1.55	5.93	Adaptive
BUB1	BUB1 mitotic checkpoint serine/threonine kinase [Source:HGNC Symbol;Acc:HGNC:1148]	-3.84	-1.03	-2.05	-1.37	7.74	Adaptive
CDK1	cyclin dependent kinase 1 [Source:HGNC Symbol;Acc:HGNC:1722]	-3.7	1.76	-1.96	-1.52	6.31	Adaptive
DENND5B	DENN domain containing 5B [Source:HGNC Symbol;Acc:HGNC:28338]	-2.7	-2.86	-1.39	-1	8.61	Adaptive
MZB1	marginal zone B and B1 cell specific protein [Source:HGNC Symbol;Acc:HGNC:30125]	-4.46	-2.69	-2.5	-1.06	10.23	Adaptive
SHCBP1	SHC binding and spindle associated 1 [Source:HGNC Symbol;Acc:HGNC:29547]	-2.64	-1.05	-1.57	-1.48	6.67	Adaptive
ESCO2	establishment of sister chromatid cohesion N-acetyltransferase 2 [Source:HGNC Symbol;Acc:HGNC:27230]	-4.15	1.37	-1.76	-1.5	6.87	Adaptive
RRM2	ribonucleotide reductase regulatory subunit M2 [Source:HGNC Symbol;Acc:HGNC:10452]	-4.55	-1.02	-2.15	-1.33	8.41	Adaptive
CXCR6	C-X-C motif chemokine receptor 6 [Source:HGNC Symbol;Acc:HGNC:16647]	-3.37	-1.14	-1.19	1	4.78	Adaptive
MANEA	mannosidase endo-alpha [Source:HGNC Symbol;Acc:HGNC:21072]	-2.17	-1.22	-1.02	-1.13	4.42	Adaptive
NET1	neuroepithelial cell transforming 1 [Source:HGNC Symbol;Acc:HGNC:14592]	-1.72	1.05	-1.3	-1.46	4.44	Adaptive
EXO1	exonuclease 1 [Source:HGNC Symbol;Acc:HGNC:3511]	-4.62	-1.01	-1.87	-1.16	6.85	Adaptive
MYO1D	myosin ID [Source:HGNC Symbol;Acc:HGNC:7598]	-2.26	1.04	-1.21	-1.5	5.2	Adaptive
TYMS	thymidylate synthetase [Source:HGNC Symbol;Acc:HGNC:12441]	-4.53	1.15	-1.97	-1.22	7.18	Adaptive
HASPIN	histone H3 associated protein kinase [Source:HGNC Symbol;Acc:HGNC:19682]	-3.21	-1.06	-1.64	-1.21	6.21	Adaptive
GLDC	glycine decarboxylase [Source:HGNC Symbol;Acc:HGNC:4313]	-3.05	-2.95	-2.34	-1.21	9.19	Adaptive
AURKB	aurora kinase B [Source:HGNC Symbol;Acc:HGNC:11390]	-2.27	-1.08	-2.02	-1.12	4.88	Adaptive
CADM1	cell adhesion molecule 1 [Source:HGNC Symbol;Acc:HGNC:5951]	-3.14	-1.3	1.14	-1.33	5.73	Adaptive
PYCR1	pyrroline-5-carboxylate reductase 1 [Source:HGNC Symbol;Acc:HGNC:9721]	-2.66	-1.1	-2.1	1.11	4.81	Adaptive
MACC1	MET transcriptional regulator MACC1 [Source:HGNC Symbol;Acc:HGNC:30215]	-2.34	-1.52	-1.16	-1.21	5.22	Adaptive
CDCA2	cell division cycle associated 2 [Source:HGNC Symbol;Acc:HGNC:14623]	-4.87	1.37	-2.99	-1.73	8.99	Adaptive
MIXL1	Mix paired-like homeobox [Source:HGNC Symbol;Acc:HGNC:13363]	-3.62	-2.11	-2.28	-1.27	11.02	Adaptive
PARPBP	PARP1 binding protein [Source:HGNC Symbol;Acc:HGNC:26074]	-3.3	1.37	-1.22	-1.29	4.64	Adaptive
KIF18B	kinesin family member 18B [Source:HGNC Symbol;Acc:HGNC:27102]	-3.51	1.32	-2.41	-1.41	6.75	Adaptive
CXCR3	C-X-C motif chemokine receptor 3 [Source:HGNC Symbol;Acc:HGNC:4540]	-3.07	-2.31	1.05	1.05	4.71	Adaptive
ERCC6L	ERCC excision repair 6 like, spindle assembly checkpoint helicase [Source:HGNC Symbol;Acc:HGNC:20794]	-5.4	1.19	-1.53	-1.32	6.57	Adaptive
FAM111B	family with sequence similarity 111 member B [Source:HGNC Symbol;Acc:HGNC:24200]	-4.63	-1.36	-1.95	-1.18	8.02	Adaptive
NUGGC	nuclear GTPase, germinal center associated [Source:HGNC Symbol;Acc:HGNC:33550]	-2.79	-1.89	-1.03	-1.02	5.32	Adaptive
FAM3C	FAM3 metabolism regulating signaling molecule C [Source:HGNC Symbol;Acc:HGNC:18664]	-2.36	-1.36	1.53	-1.38	4.29	Adaptive
KLHL14	kelch like family member 14 [Source:HGNC Symbol;Acc:HGNC:29266]	-3.14	-2.7	-1.41	-1.12	10.98	Adaptive
WDHD1	WD repeat and HMG-box DNA binding protein 1 [Source:HGNC Symbol;Acc:HGNC:23170]	-3.03	1.04	-1.06	-1.23	4.46	Adaptive
ARHGAP11A	Rho GTPase activating protein 11A [Source:HGNC Symbol;Acc:HGNC:15783]	-2.55	1.2	-1.31	-1.2	4.25	Adaptive
FAM30A	family with sequence similarity 30 member A [Source:HGNC Symbol;Acc:HGNC:19955]	-2.17	-1.76	-1.43	-1.09	6.29	Adaptive
KIFC1	kinesin family member C1 [Source:HGNC Symbol;Acc:HGNC:6389]	-4.16	1.12	-2.11	-1.32	7.05	Adaptive
TNFRSF13B	TNF receptor superfamily member 13B [Source:HGNC Symbol;Acc:HGNC:18153]	-3	-3.11	-2.13	-1.13	9.01	Adaptive
IGLL5	immunoglobulin lambda like polypeptide 5 [Source:HGNC Symbol;Acc:HGNC:38476]	-4.32	-2.82	-1.17	-1.3	12.97	Adaptive
IFNG-AS1	IFNG antisense RNA 1 [Source:HGNC Symbol;Acc:HGNC:43910]	-3.54	-3.82	-1.06	1.17	7.25	Adaptive
UHRF1	ubiquitin like with PHD and ring finger domains 1 [Source:HGNC Symbol;Acc:HGNC:12556]	-2.82	-1.03	-1.85	-1.36	6.29	Adaptive
